# Supplementary material for: Deciphering the signaling mechanisms of the plant cell wall degradation machinery in Aspergillus oryzae
Source: BMC Syst Biol. 2015 Nov 14;9:77. doi: 10.1186/s12918-015-0224-5 (PMC4647334; doi:10.1186/s12918-015-0224-5)
Supplement: Additional file 1: — Chemical description of the 10 sugar molecules used in the study. (XLSX 36 kb) [file 12918_2015_224_MOESM1_ESM.xlsx]

## Sheet: Additional file 1
	Additional file 1: Chemical description of the 10 sugar molecules used in the study.
	molName	apol	a_acc	a_acid	a_aro	a_base	a_count	a_don	a_heavy	a_hyd	a_IC	a_ICM	a_nB	a_nBr	a_nC	a_nCl	a_nF	a_nH	a_nI	a_nN	a_nO	a_nP	a_nS	balabanJ	BCUT_PEOE_0	BCUT_PEOE_1	BCUT_PEOE_2	BCUT_PEOE_3	BCUT_SLOGP_0	BCUT_SLOGP_1	BCUT_SLOGP_2	BCUT_SLOGP_3	BCUT_SMR_0	BCUT_SMR_1	BCUT_SMR_2	BCUT_SMR_3	bpol	b_1rotN	b_1rotR	b_ar	b_count	b_double	b_heavy	b_rotN	b_rotR	b_single	b_triple	chi0	chi0v
	O-CHE	129.563	31	0	0	0	129	20	67	30	195.591	1.51621	0	0	36	0	0	62	0	0	31	0	0	1.06822	-2.78228	-0.724611	0.770136	2.85016	-2.96982	-0.871625	0.563535	2.64962	-2.58296	-0.59807	0.858964	3.03195	88.8548	16	0.222222	0	134	0	72	16	0.222222	134	0	49.3413	34.9982
	O-MHE	129.563	31	0	0	0	129	20	67	30	195.591	1.51621	0	0	36	0	0	62	0	0	31	0	0	1.06822	-2.78228	-0.724611	0.770136	2.85016	-2.96982	-0.871625	0.563535	2.64962	-2.58296	-0.59807	0.858964	3.03195	88.8548	16	0.222222	0	134	0	72	16	0.222222	134	0	49.3413	34.9982
	O-XPE	88.8473	21	0	0	0	88	12	46	20	133.618	1.51838	0	0	25	0	0	42	0	0	21	0	0	1.07824	-2.75688	-0.602216	0.705616	2.81718	-2.9378	-0.713068	0.528052	2.62345	-2.55535	-0.497879	0.776812	3.00045	63.1587	8	0.16	0	92	0	50	8	0.16	92	0	33.4465	24.1233
	O-AHP	123.532	29	0	0	0	122	16	64	28	185.381	1.51951	0	0	35	0	0	58	0	0	29	0	0	0.8009	-2.55472	-0.582075	0.753584	2.82257	-2.75875	-0.682502	0.540459	2.62928	-2.36657	-0.486534	0.840371	3.006	88.314	19	0.271429	0	128	0	70	19	0.271429	128	0	46.3079	33.5782
	O-BGHEXA	129.563	31	0	0	0	129	20	67	30	195.591	1.51621	0	0	36	0	0	62	0	0	31	0	0	1.12348	-2.78255	-0.712939	0.770533	2.85134	-2.97066	-0.86881	0.562308	2.65007	-2.58368	-0.595106	0.857223	3.03263	88.8548	16	0.222222	0	134	0	72	16	0.222222	134	0	49.3413	34.9982
	O-GMH	150.801	36	0	0	0	150	23	78	35	227.494	1.51662	0	0	42	0	0	72	0	0	36	0	0	0.934118	-2.77678	-0.724576	0.770135	2.84374	-2.96427	-0.87169	0.561683	2.64349	-2.57713	-0.598047	0.858965	3.02577	103.619	19	0.22619	0	156	0	84	19	0.22619	156	0	57.3494	40.7501
	O-GM3	87.0873	21	0	0	0	87	14	45	20	131.781	1.51472	0	0	24	0	0	42	0	0	21	0	0	1.4525	-2.77137	-0.723663	0.769982	2.83952	-2.96009	-0.867502	0.561482	2.6382	-2.57229	-0.597516	0.858336	3.02106	59.3267	10	0.208333	0	90	0	48	10	0.208333	90	0	33.3252	23.4942
	O-X3G4R	140.448	33	0	0	0	140	21	72	33	211.556	1.51112	0	0	39	0	0	68	0	0	33	0	0	1.24436	-2.77922	-0.611423	0.703509	2.84607	-2.96488	-0.727231	0.528798	2.64774	-2.5794	-0.504641	0.781404	3.02827	97.3301	20	0.25974	0	145	0	77	20	0.25974	145	0	53.04	37.8452
	TYR	44.6114	11	0	0	0	45	8	23	10	67.9526	1.51006	0	0	12	0	0	22	0	0	11	0	0	2.88652	-2.71991	-0.673234	0.744777	2.794	-2.91809	-0.825606	0.541955	2.58345	-2.52227	-0.557065	0.825218	2.97479	28.8406	8	0.347826	0	45	1	23	8	0.347826	44	0	17.7317	12.0426
	SOP	44.6114	11	0	0	0	45	8	23	10	67.9526	1.51006	0	0	12	0	0	22	0	0	11	0	0	2.07504	-2.7479	-0.727825	0.774736	2.81933	-2.94243	-0.879412	0.557545	2.61189	-2.55083	-0.601714	0.86278	2.99858	29.7986	4	0.166667	0	46	0	24	4	0.166667	46	0	17.309	11.9902
[truncated: 138 more columns]

## Sheet: Codes
	Code	Description
	apol	Sum of the atomic polarizabilities (including implicit hydrogens) with polarizabilities taken from [CRC 1994].
	bpol	Sum of the absolute value of the difference between atomic polarizabilities of all bonded atoms in the molecule (including implicit hydrogens) with polarizabilities taken from [CRC 1994].
	FCharge	Total charge of the molecule (sum of formal charges).
	mr	Molecular refractivity (including implicit hydrogens). This property is calculated from an 11 descriptor linear model [MREF 1998] with r2 = 0.997, RMSE = 0.168 on 1,947 small molecules.
	SMR	Molecular refractivity (including implicit hydrogens). This property is an atomic contribution model [Crippen 1999] that assumes the correct protonation state (washed structures). The model was trained on ~7000 structures and results may vary from the mr descriptor.
	Weight	Molecular weight (including implicit hydrogens) with atomic weights taken from [CRC 1994].
	logP(o/w)	Log of the octanol/water partition coefficient (including implicit hydrogens). This property is calculated from a linear atom type model [LOGP 1998] with r2 = 0.931, RMSE=0.393 on 1,847 molecules.
	SlogP	Log of the octanol/water partition coefficient (including implicit hydrogens). This property is an atomic contribution model [Crippen 1999] that calculates logP from the given structure; i.e., the correct protonation state (washed structures). Results may vary from the logP(o/w) descriptor. The training set for SlogP was ~7000 structures.
	vdw_vol	van der Waals volume calculated using a connection table approximation.
	density	Molecular mass density: Weight divided by vdw_vol.
	vdw_area	Area of van der Waals surface calculated using a connection table approximation.
	SlogP_VSA0	Sum of vi such that Li <= -0.4.
	SlogP_VSA1	Sum of vi such that Li is in (-0.4,-0.2].
	SlogP_VSA2	Sum of vi such that Li is in (-0.2,0].
	SlogP_VSA3	Sum of vi such that Li is in (0,0.1].
	SlogP_VSA4	Sum of vi such that Li is in (0.1,0.15].
	SlogP_VSA5	Sum of vi such that Li is in (0.15,0.20].
	SlogP_VSA6	Sum of vi such that Li is in (0.20,0.25].
	SlogP_VSA7	Sum of vi such that Li is in (0.25,0.30].
	SlogP_VSA8	Sum of vi such that Li is in (0.30,0.40].
	SlogP_VSA9	Sum of vi such that Li > 0.40.
	SMR_VSA0	Sum of vi such that Ri is in [0,0.11].
	SMR_VSA1	Sum of vi such that Ri is in (0.11,0.26].
	SMR_VSA2	Sum of vi such that Ri is in (0.26,0.35].
	SMR_VSA3	Sum of vi such that Ri is in (0.35,0.39].
	SMR_VSA4	Sum of vi such that Ri is in (0.39,0.44].
	SMR_VSA5	Sum of vi such that Ri is in (0.44,0.485].
	SMR_VSA6	Sum of vi such that Ri is in (0.485,0.56].
	SMR_VSA7	Sum of vi such that Ri > 0.56.
	a_aro	Number of aromatic atoms.
	a_count	Number of atoms (including implicit hydrogens). This is calculated as the sum of (1 + hi) over all non-trivial atoms i.
	a_heavy	Number of heavy atoms #{Zi | Zi > 1}
	a_ICM	Atom information content (mean). This is the entropy of the element distribution in the molecule (including implicit hydrogens but not lone pair pseudo-atoms). Let ni be the number of occurrences of atomic number i in the molecule. Let pi = ni / n where n is the sum of the ni. The value of a_ICM is the negative of the sum over all i of pi log pi.
	a_IC	Atom information content (total). This is a_ICM times n (as defined in the definition of a_ICM).
	a_nH	Number of hydrogen atoms (including implicit hydrogens). This is calculated as the sum of hi over all non-trivial atoms i plus the number of non-trivial hydrogen atoms.
	a_nB	Number of boron atoms: #{Zi | Zi = 5}
	a_nC	Number of carbon atoms: #{Zi | Zi = 6}
	a_nN	Number of nitrogen atoms: #{Zi | Zi = 7}
	a_nO	Number of oxygen atoms: #{Zi | Zi = 8}
	a_nF	Number of fluorine atoms: #{Zi | Zi = 9}
	a_nP	Number of phosphorus atoms: #{Zi | Zi = 15}
	a_nS	Number of sulfur atoms: #{Zi | Zi = 16}
	a_nCl	Number of chlorine atoms: #{Zi | Zi = 17}
	a_nBr	Number of bromine atoms: #{Zi | Zi = 35}
	a_nI	Number of iodine atoms: #{Zi | Zi = 53}
	b_1rotN	Number of rotatable single bonds. A bond is rotatable if it is not in a ring, and neither atom of the bond is such that (di+hi) < 2.
	b_1rotR	Fraction of rotatable single bonds: b_1rotN divided by b_count.
	b_ar	Number of aromatic bonds.
	b_count	Number of bonds (including implicit hydrogens). This is calculated as the sum of (di/2 + hi) over all non-trivial atoms i.
	b_double	Number of double bonds. Aromatic bonds are not considered to be double bonds.
	b_heavy	Number of bonds between heavy atoms
	b_rotN	Number of rotatable bonds. A bond is rotatable if it is not in a ring, and neither atom of the bond is such that (di+hi) < 2.
	b_rotR	Fraction of rotatable bonds: b_rotN divided by b_count.
	b_single	Number of single bonds (including implicit hydrogens). Aromatic bonds are not considered to be single bonds.
	b_triple	Number of triple bonds. Aromatic bonds are not considered to be triple bonds.
	VAdjMa	Vertex adjacency information (magnitude): 1 + log2 m where m is the number of heavy-heavy bonds. If m is zero, then zero is returned.
	VAdjEq	Vertex adjacency information (equality): -(1-f)log2(1-f) - f log2 f where f = (n2 - m) / n2, n is the number of heavy atoms and m is the number of heavy-heavy bonds. If f is not in the open interval (0,1), then 0 is returned.
	chi0	Atomic connectivity index (order 0) from [Hall 1991] and [Hall 1997]. This is calculated as the sum of 1/sqrt(di) over all heavy atoms i with di > 0.
	chi0_C	Carbon connectivity index (order 0). This is calculated as the sum of 1/sqrt(di) over all carbon atoms i with di > 0.
	chi1	Atomic connectivity index (order 1) from [Hall 1991] and [Hall 1997]. This is calculated as the sum of 1/sqrt(didj) over all bonds between heavy atoms i and j where i < j.
	chi1_C	Carbon connectivity index (order 1). This is calculated as the sum of 1/sqrt(didj) over all bonds between carbon atoms i and j where i < j.
	chi0v	Atomic valence connectivity index (order 0) from [Hall 1991] and [Hall 1997]. This is calculated as the sum of 1/sqrt(vi) over all heavy atoms i with vi > 0.
	chi0v_C	Carbon valence connectivity index (order 0). This is calculated as the sum of 1/sqrt(vi) over all carbon atoms i with vi > 0.
	chi1v	Atomic valence connectivity index (order 1) from [Hall 1991] and [Hall 1997]. This is calculated as the sum of 1/sqrt(vivj) over all bonds between heavy atoms i and j where i < j.
	chi1v_C	Carbon valence connectivity index (order 1). This is calculated as the sum of 1/sqrt(vivj) over all bonds between carbon atoms i and j where i < j.
	Kier1	First kappa shape index: (n-1)2 / m2 [Hall 1991]
	Kier2	Second kappa shape index: (n-1)2 / m2 [Hall 1991]
	Kier3	Third kappa shape index: (n-1) (n-3)2 / p32 for odd n, and (n-3) (n-2)2 / p32 for even n [Hall 1991]
	KierA1	First alpha modified shape index: s (s-1)2 / m2 where s = n + a [Hall 1991]
	KierA2	Second alpha modified shape index: s (s-1)2 / m2 where s = n + a [Hall 1991]
	KierA3	Third alpha modified shape index: (n-1) (n-3)2 / p32 for odd n, and (n-3) (n-2)2 / p32 for even n where s = n + a [Hall 1991]
	KierFlex	Kier molecular flexibility index: (KierA1) (KierA2) / n [Hall 1991]
	zagreb	Zagreb index: the sum of di2 over all heavy atoms i.
	balabanJ	Balaban's connectivity topological index [Balaban 1982].
	diameter	Largest value in the distance matrix [Petitjean 1992].
	petitjean	Value of (diameter - radius) / diameter as defined in [Petitjean 1992].
	radius	If ri is the largest matrix entry in row i of the distance matrix D, then the radius is defined as the smallest of the ri [Petitjean 1992].
	VDistEq	If m is the sum of the distance matrix entries then VdistEq is defined to be the sum of log2 m - pi log2 pi / m where pi is the number of distance matrix entries equal to i.
	VDistMa	If m is the sum of the distance matrix entries then VDistMa is defined to be the sum of log2 m - Dij log2 Dij / m over all i and j.
	weinerPath	Wiener path number: half the sum of all the distance matrix entries as defined in [Balaban 1979] and [Wiener 1947].
	weinerPol	Wiener polarity number: half the sum of all the distance matrix entries with a value of 3 as defined in [Balaban 1979].
	a_acc	Number of hydrogen bond acceptor atoms (not counting acidic atoms but counting atoms that are both hydrogen bond donors and acceptors such as -OH).
	a_acid	Number of acidic atoms.
	a_base	Number of basic atoms.
	a_don	Number of hydrogen bond donor atoms (not counting basic atoms but counting atoms that are both hydrogen bond donors and acceptors such as -OH).
	a_hyd	Number of hydrophobic atoms.
	vsa_acc	Approximation to the sum of VDW surface areas of pure hydrogen bond acceptors (not counting acidic atoms and atoms that are both hydrogen bond donors and acceptors such as -OH).
	vsa_acid	Approximation to the sum of VDW surface areas of acidic atoms.
	vsa_base	Approximation to the sum of VDW surface areas of basic atoms.
	vsa_don	Approximation to the sum of VDW surface areas of pure hydrogen bond donors (not counting basic atoms and atoms that are both hydrogen bond donors and acceptors such as -OH).
	vsa_hyd	Approximation to the sum of VDW surface areas of hydrophobic atoms.
	vsa_other	Approximation to the sum of VDW surface areas of atoms typed as "other".
	vsa_pol	Approximation to the sum of VDW surface areas of polar (both hydrogen bond donors and acceptors) atoms (such as -OH).
	Q_PC+	Total positive partial charge: the sum of the positive qi. Q_PC+ is identical to PC+ which has been retained for compatibility.
	PEOE_PC+
	Q_PC-	Total negative partial charge: the sum of the negative qi. Q_PC- is identical to PC- which has been retained for compatibility.
	PEOE_PC-
	Q_RPC+	Relative positive partial charge: the largest positive qi divided by the sum of the positive qi. Q_RPC+ is identical to RPC+ which has been retained for compatibility.
	PEOE_RPC+
	Q_PRC-	Relative negative partial charge: the smallest negative qi divided by the sum of the negative qi. Q_RPC- is identical to RPC- which has been retained for compatibility.
	PEOE_RPC-
	Q_VSA_POS	Total positive van der Waals surface area. This is the sum of the vi such that qi is non-negative. The vi are calculated using a connection table approximation.
	PEOE_VSA_POS
	Q_VSA_NEG	Total negative van der Waals surface area. This is the sum of the vi such that qi is negative. The vi are calculated using a connection table approximation.
	PEOE_VSA_NEG
	Q_VSA_PPOS	Total positive polar van der Waals surface area. This is the sum of the vi such that qi is greater than 0.2. The vi are calculated using a connection table approximation.
	PEOE_VSA_PPOS
	Q_VSA_PNEG	Total negative polar van der Waals surface area. This is the sum of the vi such that qi is less than -0.2. The vi are calculated using a connection table approximation.
	PEOE_VSA_PNEG
	Q_VSA_HYD	Total hydrophobic van der Waals surface area. This is the sum of the vi such that |qi| is less than or equal to 0.2. The vi are calculated using a connection table approximation.
	PEOE_VSA_HYD
	Q_VSA_POL	Total polar van der Waals surface area. This is the sum of the vi such that |qi| is greater than 0.2. The vi are calculated using a connection table approximation.
	PEOE_VSA_POL
	Q_VSA_FPOS	Fractional positive van der Waals surface area. This is the sum of the vi such that qi is non-negative divided by the total surface area. The vi are calculated using a connection table approximation.
	PEOE_VSA_FPOS
	Q_VSA_FNEG	Fractional negative van der Waals surface area. This is the sum of the vi such that qi is negative divided by the total surface area. The vi are calculated using a connection table approximation.
	PEOE_VSA_FNEG
	Q_VSA_FPPOS	Fractional positive polar van der Waals surface area. This is the sum of the vi such that qi is greater than 0.2 divided by the total surface area. The vi are calculated using a connection table approximation.
	PEOE_VSA_FPPOS
	Q_VSA_FPNEG	Fractional negative polar van der Waals surface area. This is the sum of the vi such that qi is less than -0.2 divided by the total surface area. The vi are calculated using a connection table approximation.
	PEOE_VSA_FPNEG
	Q_VSA_FHYD	Fractional hydrophobic van der Waals surface area. This is the sum of the vi such that |qi| is less than or equal to 0.2 divided by the total surface area. The vi are calculated using a connection table approximation.
	PEOE_VSA_FHYD
	Q_VSA_FPOL	Fractional polar van der Waals surface area. This is the sum of the vi such that |qi| is greater than 0.2 divided by the total surface area. The vi are calculated using a connection table approximation.
	PEOE_VSA_FPOL
	PEOE_VSA+6	Sum of vi where qi is greater than 0.3.
	PEOE_VSA+5	Sum of vi where qi is in the range [0.25,0.30).
	PEOE_VSA+4	Sum of vi where qi is in the range [0.20,0.25).
	PEOE_VSA+3	Sum of vi where qi is in the range [0.15,0.20).
	PEOE_VSA+2	Sum of vi where qi is in the range [0.10,0.15).
	PEOE_VSA+1	Sum of vi where qi is in the range [0.05,0.10).
	PEOE_VSA+0	Sum of vi where qi is in the range [0.00,0.05).
	PEOE_VSA-0	Sum of vi where qi is in the range [-0.05,0.00).
	PEOE_VSA-1	Sum of vi where qi is in the range [-0.10,-0.05).
	PEOE_VSA-2	Sum of vi where qi is in the range [-0.15,-0.10).
	PEOE_VSA-3	Sum of vi where qi is in the range [-0.20,-0.15).
	PEOE_VSA-4	Sum of vi where qi is in the range [-0.25,-0.20).
	PEOE_VSA-5	Sum of vi where qi is in the range [-0.30,-0.25).
	PEOE_VSA-6	Sum of vi where qi is less than -0.30.
	E	Value of the potential energy. The state of all term enable flags will be honored (in addition to the term weights). This means that the current potential setup accurately reflects what will be calculated.
	E_ang	Angle bend potential energy. In the Potential Setup panel, the term enable flag is ignored, but the term weight is applied.
	E_ele	Electrostatic component of the potential energy. In the Potential Setup panel, the term enable flag is ignored, but the term weight is applied.
	E_nb	Value of the potential energy with all non-bonded terms disabled. Thus, the state of the non-bonded term enable flags will be honored (in addition to the term weights).
	E_oop	Out-of-plane potential energy. In the Potential Setup panel, the term enable flag is ignored, but the term weight is applied.
	E_sol	Solvation energy. In the Potential Setup panel, the term enable flag is ignored, but the term weight is applied.
	E_stb	Bond stretch-bend cross-term potential energy. In the Potential Setup panel, the term enable flag is ignored, but the term weight is applied.
	E_str	Bond stretch potential energy. In the Potential Setup panel, the term enable flag is ignored, but the term weight is applied.
	E_strain	Local strain energy: the current energy minus the value of the energy at a near local minimum. The current energy is calculated as for the E descriptor. The local minimum energy is the value of the E descriptor after first performing an energy minimization. Current chirality is preserved and charges are left undisturbed during minimization. The structure in the database is not modified (results o…
	E_tor	Torsion (proper and improper) potential energy. In the Potential Setup panel, the term enable flag is ignored, but the term weight is applied.
	E_vdw	van der Waals component of the potential energy. In the Potential Setup panel, the term enable flag is ignored, but the term weight is applied.
	E_rele	Electrostatic interaction energy (external reference frame: x3d) between the stored molecule and the atoms currently loaded. In the Potential Setup panel, the term enable flag is ignored, but the term weight is applied. Partial charges are assumed to be correct in the database molecule as well as the currently loaded atoms.
	E_rsol	Solvation free energy difference (external reference frame: x3d). Let L be the free energy of solvation of the stored molecule (ligand), R be the free energy of solvation of the atoms currently loaded (receptor), and G be the free energy of solvation of the RL complex. Consequently, the returned value is G - L - R. In the Potential Setup panel, the term enable flag is ignored, but the term weight…
	E_rvdw	van der Waals interaction energy (external reference frame: x3d) between the stored molecule and the atoms currently loaded. In the Potential Setup panel, the term enable flag is ignored, but the term weight is applied.
	ASA	Water accessible surface area calculated using a radius of 1.4 A for the water molecule. A polyhedral representation is used for each atom in calculating the surface area.
	dens	Mass density: molecular weight divided by van der Waals volume as calculated in the vol descriptor.
	glob	Globularity, or inverse condition number (smallest eigenvalue divided by the largest eigenvalue) of the covariance matrix of atomic coordinates. A value of 1 indicates a perfect sphere while a value of 0 indicates a two- or one-dimensional object.
	pmi	Principal moment of inertia.
	pmiX	x component of the principal moment of inertia (external coordinates).
	pmiY	y component of the principal moment of inertia (external coordinates).
	pmiZ	z component of the principal moment of inertia (external coordinates).
	rgyr	Radius of gyration.
	std_dim1	Standard dimension 1: the square root of the largest eigenvalue of the covariance matrix of the atomic coordinates. A standard dimension is equivalent to the standard deviation along a principal component axis.
	std_dim2	Standard dimension 2: the square root of the second largest eigenvalue of the covariance matrix of the atomic coordinates. A standard dimension is equivalent to the standard deviation along a principal component axis.
	std_dim3	Standard dimension 3: the square root of the third largest eigenvalue of the covariance matrix of the atomic coordinates. A standard dimension is equivalent to the standard deviation along a principal component axis.
	vol	van der Waals volume calculated using a grid approximation (spacing 0.75 A).
	VSA	van der Waals surface area. A polyhedral representation is used for each atom in calculating the surface area.
	ASA+	Water accessible surface area of all atoms with positive partial charge (strictly greater than 0).
	ASA-	Water accessible surface area of all atoms with negative partial charge (strictly less than 0).
	ASA_H	Water accessible surface area of all hydrophobic (|qi|<0.2) atoms.
	ASA_P	Water accessible surface area of all polar (|qi|>=0.2) atoms.
	DASA	Absolute value of the difference between ASA+ and ASA-.
	CASA+	Positive charge weighted surface area, ASA+ times max { qi > 0 } [Stanton 1990].
	CASA-	Negative charge weighted surface area, ASA- times max { qi < 0 } [Stanton 1990].
	DCASA	Absolute value of the difference between CASA+ and CASA- [Stanton 1990].
	dipole	Dipole moment calculated from the partial charges of the molecule.
	dipoleX	The x component of the dipole moment (external coordinates).
	dipoleY	The y component of the dipole moment (external coordinates).
	dipoleZ	The z component of the dipole moment (external coordinates).
	FASA+	Fractional ASA+ calculated as ASA+ / ASA.
	FASA-	Fractional ASA- calculated as ASA- / ASA.
	FCASA+	Fractional CASA+ calculated as CASA+ / ASA.
	FCASA-	Fractional CASA- calculated as CASA- / ASA.
	FASA_H	Fractional ASA_H calculated as ASA_H / ASA.
	FASA_P	Fractional ASA_P calculated as ASA_P / ASA.
