# Supplementary material for: Deciphering the signaling mechanisms of the plant cell wall degradation machinery in Aspergillus oryzae
Source: BMC Syst Biol. 2015 Nov 14;9:77. doi: 10.1186/s12918-015-0224-5 (PMC4647334; doi:10.1186/s12918-015-0224-5)
Supplement: Additional file 2: — The number of genes per GO term found to be significantly different in expression between each of the 10 sugars and glucose. (XLSX 15 kb) [file 12918_2015_224_MOESM2_ESM.xlsx]

## Sheet: Additional file 2
	Additional file 2: The number of genes per GO term found to be significantly different in expression between each of the 10 sugars and glucose.
			Biological Process																					Cellular component																	Molecular function
		Substrate	cellular homeostasis	lipid metabolic process	organelle organization	DNA metabolic process	catabolic process	protein modification process	ion transport	generation of precursor metabolites and energy	multicellular organismal development	signal tranduction	translation	transcription	cellular amino acid and derivative metaboli processes	cell cycle	carbohydrate metabolic processes	protein transport	cell death	response to stress	secondary metabolic processes	regulation of biological processes	symbiosis	endoplasmic reticulum	nucleoplasm	vacuole	protein complex	extracellular region	cytosceleton	chromosome	cytoplasmic membrane bound vescile	nucleous	cytosol	mitochondria	external encapsulating structure	plasma membrane	envelope	Golgi apparatus	ribosome	intracellular non membrane bounded	RNA binding	nucleotide binding	transcription factor activity	calcium ion binding	enzyme regulator activity	receptor activity	ion channel activity	carbohydrate binding	structural molecule activity
			D1	D2	D3	D4	D5	D6	D7	D8	D9	D10	D11	D12	D13	D14	D15	D16	D17	D18	D19	D20	D21	D22	D23	D24	D25	D26	D27	D28	D29	D30	D31	D32	D33	D34	D35	D36	D37	D38	D39	D40	D41	D42	D43	D44	D45	D46	D47
	S1	Cellohexaose	7	105	9	12	168	31	55	46	21	33	47	106	169	6	141	18	11	27	31	0	0	26	69	5	143	20	6	5	5	6	11	41	5	6	6	7	43	0	32	232	68	5	6	15	7	18	22
	S2	Mannohexaose	0	90	20	20	143	23	40	34	21	30	45	72	127	6	101	19	6	24	20	0	0	14	40	0	98	12	6	12	5	9	11	25	0	11	0	7	35	0	30	175	38	8	10	13	0	9	20
	S3	Xylopentaose	0	39	0	0	59	6	14	17	9	7	0	16	52	0	38	0	0	7	10	0	0	6	9	0	33	9	0	0	0	0	0	7	0	5	0	0	0	8	7	54	9	0	0	0	0	6	0
	S4	Arabinoheptaose	0	58	5	6	80	13	15	21	13	14	21	41	87	0	56	8	0	14	10	0	0	9	24	0	54	10	0	0	0	0	0	14	0	5	0	0	16	0	18	103	24	0	0	5	0	5	5
	S5	1,3:1,4-b-Glucohexaose	5	73	5	9	96	15	23	25	18	13	25	47	92	0	59	6	6	20	14	0	0	9	28	0	66	12	0	0	0	6	6	23	0	0	0	0	18	0	24	129	29	0	0	8	0	8	6
	S6	63-a-D-Glucosyl-maltotriosyl-maltotriose	0	44	0	0	49	0	11	16	7	0	6	18	38	0	34	0	0	6	5	23	0	6	12	0	27	5	0	0	0	0	0	9	0	0	0	0	7	0	0	32	12	0	0	0	0	5	0
	S7	61-a-D-Galactosyl-mannotriose	0	33	0	0	46	5	13	11	7	0	0	15	46	0	25	0	0	7	0	19	0	5	11	0	26	6	0	0	0	0	0	7	0	0	0	0	0	0	0	36	11	0	0	0	0	0	0
	S8	Heptasaccharide (X3Glc4-Borohydride reduced)	0	58	5	6	80	13	15	21	13	14	21	41	87	0	56	8	0	14	10	0	0	9	24	0	54	10	0	0	0	0	0	14	0	5	0	0	16	0	18	103	24	0	0	5	0	5	5
	S9	turanose	0	52	0	0	87	11	23	22	10	10	0	39	81	0	79	0	5	10	14	0	0	8	27	0	50	11	0	0	0	0	6	14	0	0	0	0	0	0	0	78	27	0	0	0	0	7	0
	S10	sophorose	6	98	7	16	164	30	50	41	16	19	32	82	161	0	129	16	10	25	32	0	5	21	56	5	113	19	5	5	0	0	14	32	0	5	6	0	24	0	20	197	55	0	0	9	6	17	10
[truncated: 11 more columns]
