# Supplementary material for: Deciphering the signaling mechanisms of the plant cell wall degradation machinery in Aspergillus oryzae
Source: BMC Syst Biol. 2015 Nov 14;9:77. doi: 10.1186/s12918-015-0224-5 (PMC4647334; doi:10.1186/s12918-015-0224-5)
Supplement: Additional file 3: — The fraction of the total number of genes (that a pathway consists) that was found significantly up- and/or down- regulated in each sugar compared to glucose for 66 metabolic pathways. (XLSX 46 kb) [file 12918_2015_224_MOESM3_ESM.xlsx]

## Sheet: 1,3 1,4-beta-Glucohexaose
Substrate	System	Up	Down	Total	FractionUp	FractionDown
I01	Propanoate and butanoate metabolism	12	0	21	0.571429	0
I01	Glycerolipid Metabolism	3	0	9	0.333333	0
I01	Beta-alanine metabolism	3	3	6	0.5	0.5
I01	Fatty acid metabolism	18	0	42	0.428571	0
I01	Transport, mitochondrial membrane	6	0	18	0.333333	0
I01	Valine, leucine and isoleucine metabolism (Branched-chain amino acids)	24	0	75	0.32	0
I01	Glycerol metabolism	6	6	33	0.181818	0.181818
I01	Glutathione biosynthesis	6	3	18	0.333333	0.166667
I01	Inositol phosphate metabolism	3	0	21	0.142857	0
I01	L-Arabinose/Arabitol and D-Xylose/D,L-Xylulose/Xylitol metabolism	6	0	24	0.25	0
I01	Phenylalanine, tyrosine and tryptophan biosynthesis (Aromatic amino acids)	21	3	123	0.170732	0.0243902
I01	NAD and NADP Conversion	3	0	33	0.0909091	0
I01	Pentose and glucuronate interconversions	0	0	15	0	0
I01	Glutamate and glutamine metabolism	3	3	36	0.0833333	0.0833333
I01	Transport, plasma membrane (Amino acids)	3	6	24	0.125	0.25
I01	Pyruvate metabolism	9	6	51	0.176471	0.117647
I01	Mannose/Mannitol, Fructose and Sorbose/Sorbitol metabolism	3	0	36	0.0833333	0
I01	Fatty acid biosynthesis	3	12	57	0.0526316	0.210526
I01	Disaccharide metabolism (Trehalose, Maltose, Lactose)	3	0	30	0.1	0
I01	Polysaccharide metabolism (Starch, Cellulose, Chitin, and Xylan)	0	6	102	0	0.0588235
I01	Cholesterol Metabolism	0	0	9	0	0
I01	Transport, plasma membrane (Carbohydrates)	0	0	9	0	0
I01	Tricarboxylic acid cycle and glyoxylate/dicarboxylate metabolism	6	6	99	0.0606061	0.0606061
I01	Purine Metabolism	6	0	66	0.0909091	0
I01	Pentose-phosphate pathway	0	0	33	0	0
I01	Flavonoid Biosynthesis	0	0	15	0	0
I01	Biotin Metabolism	0	0	15	0	0
I01	Nitrogen metabolism	3	6	36	0.0833333	0.166667
I01	Histidine metabolism	3	0	42	0.0714286	0
I01	Arginine and proline metabolism	3	0	72	0.0416667	0
I01	Transport, plasma membrane (Nucleotides)	0	0	6	0	0
I01	Transport, plasma membrane (Other compounds)	0	0	15	0	0
I01	Coenzyme A and pantothenate biosynthesis	3	0	24	0.125	0
I01	Oxidative phosphorylation	6	6	195	0.0307692	0.0307692
I01	Phospholipid metabolism	0	0	51	0	0
I01	Cysteine metabolism	0	0	27	0	0
I01	Glycine, serine and threonine metabolism	3	6	66	0.0454545	0.0909091
I01	Riboflavin, FMN and FAD metabolism	0	0	24	0	0
I01	Alanine/aspartate and asparagine metabolism	0	6	39	0	0.153846
I01	Galactose/Galactitol metabolism	0	6	33	0	0.181818
I01	Nucleotide salvage pathway	0	0	42	0	0
I01	Galactonic acid/Galactonate metabolism	0	0	6	0	0
I01	Glucose conversion	0	0	3	0	0
I01	Lysine metabolism	0	0	30	0	0
I01	Pyrimidine metabolism	0	0	60	0	0
I01	Sphingoglycolipid metabolism	0	0	42	0	0
I01	Penincillin biosynthesis	0	3	24	0	0.125
I01	Sulfur metabolism	0	3	9	0	0.333333
I01	Melanin biosynthesis	0	0	3	0	0
I01	Sterol metabolism	0	3	6	0	0.5
I01	Gluconic acid/Gluconate metabolism	0	0	6	0	0
I01	Methionine metabolism	0	6	36	0	0.166667
I01	Carnitine shuttle	0	0	3	0	0
I01	Ubiquinone biosynthesis	0	0	15	0	0
I01	Porphyrin and Chrophyll metabolism	0	6	39	0	0.153846
I01	Taurine and hypotaurine metabolism	0	3	6	0	0.5
I01	Thiamine Metabolism	0	0	6	0	0
I01	Glycolysis/gluconeogenesis	0	6	48	0	0.125
I01	Folate biosynthesis	0	0	42	0	0
I01	Ergosterol esters metabolism	0	0	33	0	0
I01	Sterigmatocystin/Aflatoxin biosynthesis	0	0	36	0	0
I01	Ethanolamine, choline, phosphocholine metabolism	0	0	12	0	0
I01	Mevalonate pathway	0	0	27	0	0
I01	Cyanoamino acid metabolism	0	0	3	0	0
I01	Vitamin B6 Metabolism	0	0	9	0	0
I01	Transport, peroxisomal membrane	0	0	9	0	0

## Sheet: Glc-Maltotriosyl-maltotriose
Substrate	System	Up	Down	Total	FractionUp	FractionDown
I02	Propanoate and butanoate metabolism	9	0	21	0.428571	0
I02	Glycerolipid Metabolism	3	0	9	0.333333	0
I02	Beta-alanine metabolism	3	0	6	0.5	0
I02	Fatty acid metabolism	6	0	42	0.142857	0
I02	Transport, mitochondrial membrane	3	0	18	0.166667	0
I02	Valine, leucine and isoleucine metabolism (Branched-chain amino acids)	9	0	75	0.12	0
I02	Glycerol metabolism	3	3	33	0.0909091	0.0909091
I02	Glutathione biosynthesis	3	0	18	0.166667	0
I02	Inositol phosphate metabolism	3	0	21	0.142857	0
I02	L-Arabinose/Arabitol and D-Xylose/D,L-Xylulose/Xylitol metabolism	3	0	24	0.125	0
I02	Phenylalanine, tyrosine and tryptophan biosynthesis (Aromatic amino acids)	6	0	123	0.0487805	0
I02	NAD and NADP Conversion	3	0	33	0.0909091	0
I02	Pentose and glucuronate interconversions	0	0	15	0	0
I02	Glutamate and glutamine metabolism	3	0	36	0.0833333	0
I02	Transport, plasma membrane (Amino acids)	3	6	24	0.125	0.25
I02	Pyruvate metabolism	6	0	51	0.117647	0
I02	Mannose/Mannitol, Fructose and Sorbose/Sorbitol metabolism	3	0	36	0.0833333	0
I02	Fatty acid biosynthesis	3	6	57	0.0526316	0.105263
I02	Disaccharide metabolism (Trehalose, Maltose, Lactose)	3	0	30	0.1	0
I02	Polysaccharide metabolism (Starch, Cellulose, Chitin, and Xylan)	0	0	102	0	0
I02	Cholesterol Metabolism	0	0	9	0	0
I02	Transport, plasma membrane (Carbohydrates)	0	0	9	0	0
I02	Tricarboxylic acid cycle and glyoxylate/dicarboxylate metabolism	3	3	99	0.030303	0.030303
I02	Purine Metabolism	3	0	66	0.0454545	0
I02	Pentose-phosphate pathway	0	0	33	0	0
I02	Flavonoid Biosynthesis	0	0	15	0	0
I02	Biotin Metabolism	0	0	15	0	0
I02	Nitrogen metabolism	3	3	36	0.0833333	0.0833333
I02	Histidine metabolism	3	0	42	0.0714286	0
I02	Arginine and proline metabolism	3	0	72	0.0416667	0
I02	Transport, plasma membrane (Nucleotides)	0	0	6	0	0
I02	Transport, plasma membrane (Other compounds)	0	0	15	0	0
I02	Coenzyme A and pantothenate biosynthesis	0	0	24	0	0
I02	Oxidative phosphorylation	3	0	195	0.0153846	0
I02	Phospholipid metabolism	0	0	51	0	0
I02	Cysteine metabolism	0	0	27	0	0
I02	Glycine, serine and threonine metabolism	0	3	66	0	0.0454545
I02	Riboflavin, FMN and FAD metabolism	0	0	24	0	0
I02	Alanine/aspartate and asparagine metabolism	0	0	39	0	0
I02	Galactose/Galactitol metabolism	0	0	33	0	0
I02	Nucleotide salvage pathway	0	0	42	0	0
I02	Galactonic acid/Galactonate metabolism	0	0	6	0	0
I02	Glucose conversion	0	0	3	0	0
I02	Lysine metabolism	0	0	30	0	0
I02	Pyrimidine metabolism	0	0	60	0	0
I02	Sphingoglycolipid metabolism	0	0	42	0	0
I02	Penincillin biosynthesis	0	3	24	0	0.125
I02	Sulfur metabolism	0	3	9	0	0.333333
I02	Melanin biosynthesis	0	0	3	0	0
I02	Sterol metabolism	0	0	6	0	0
I02	Gluconic acid/Gluconate metabolism	0	0	6	0	0
I02	Methionine metabolism	0	3	36	0	0.0833333
I02	Carnitine shuttle	0	0	3	0	0
I02	Ubiquinone biosynthesis	0	0	15	0	0
I02	Porphyrin and Chrophyll metabolism	0	3	39	0	0.0769231
I02	Taurine and hypotaurine metabolism	0	3	6	0	0.5
I02	Thiamine Metabolism	0	0	6	0	0
I02	Glycolysis/gluconeogenesis	0	3	48	0	0.0625
I02	Folate biosynthesis	0	0	42	0	0
I02	Ergosterol esters metabolism	0	0	33	0	0
I02	Sterigmatocystin/Aflatoxin biosynthesis	0	0	36	0	0
I02	Ethanolamine, choline, phosphocholine metabolism	0	0	12	0	0
I02	Mevalonate pathway	0	0	27	0	0
I02	Cyanoamino acid metabolism	0	0	3	0	0
I02	Vitamin B6 Metabolism	0	0	9	0	0
I02	Transport, peroxisomal membrane	0	0	9	0	0

## Sheet: D-Xylopentaose
Substrate	System	Up	Down	Total	FractionUp	FractionDown
I03	Propanoate and butanoate metabolism	9	3	21	0.428571	0.142857
I03	Glycerolipid Metabolism	3	0	9	0.333333	0
I03	Beta-alanine metabolism	0	0	6	0	0
I03	Fatty acid metabolism	12	0	42	0.285714	0
I03	Transport, mitochondrial membrane	6	0	18	0.333333	0
I03	Valine, leucine and isoleucine metabolism (Branched-chain amino acids)	18	6	75	0.24	0.08
I03	Glycerol metabolism	3	3	33	0.0909091	0.0909091
I03	Glutathione biosynthesis	3	0	18	0.166667	0
I03	Inositol phosphate metabolism	3	0	21	0.142857	0
I03	L-Arabinose/Arabitol and D-Xylose/D,L-Xylulose/Xylitol metabolism	3	0	24	0.125	0
I03	Phenylalanine, tyrosine and tryptophan biosynthesis (Aromatic amino acids)	9	0	123	0.0731707	0
I03	NAD and NADP Conversion	3	0	33	0.0909091	0
I03	Pentose and glucuronate interconversions	0	0	15	0	0
I03	Glutamate and glutamine metabolism	3	3	36	0.0833333	0.0833333
I03	Transport, plasma membrane (Amino acids)	3	6	24	0.125	0.25
I03	Pyruvate metabolism	6	0	51	0.117647	0
I03	Mannose/Mannitol, Fructose and Sorbose/Sorbitol metabolism	3	0	36	0.0833333	0
I03	Fatty acid biosynthesis	3	3	57	0.0526316	0.0526316
I03	Disaccharide metabolism (Trehalose, Maltose, Lactose)	3	0	30	0.1	0
I03	Polysaccharide metabolism (Starch, Cellulose, Chitin, and Xylan)	6	0	102	0.0588235	0
I03	Cholesterol Metabolism	0	0	9	0	0
I03	Transport, plasma membrane (Carbohydrates)	0	0	9	0	0
I03	Tricarboxylic acid cycle and glyoxylate/dicarboxylate metabolism	9	0	99	0.0909091	0
I03	Purine Metabolism	6	0	66	0.0909091	0
I03	Pentose-phosphate pathway	0	0	33	0	0
I03	Flavonoid Biosynthesis	0	0	15	0	0
I03	Biotin Metabolism	0	0	15	0	0
I03	Nitrogen metabolism	3	6	36	0.0833333	0.166667
I03	Histidine metabolism	0	0	42	0	0
I03	Arginine and proline metabolism	3	0	72	0.0416667	0
I03	Transport, plasma membrane (Nucleotides)	0	0	6	0	0
I03	Transport, plasma membrane (Other compounds)	0	0	15	0	0
I03	Coenzyme A and pantothenate biosynthesis	0	0	24	0	0
I03	Oxidative phosphorylation	3	0	195	0.0153846	0
I03	Phospholipid metabolism	0	0	51	0	0
I03	Cysteine metabolism	0	0	27	0	0
I03	Glycine, serine and threonine metabolism	0	6	66	0	0.0909091
I03	Riboflavin, FMN and FAD metabolism	0	0	24	0	0
I03	Alanine/aspartate and asparagine metabolism	0	0	39	0	0
I03	Galactose/Galactitol metabolism	0	6	33	0	0.181818
I03	Nucleotide salvage pathway	3	0	42	0.0714286	0
I03	Galactonic acid/Galactonate metabolism	0	0	6	0	0
I03	Glucose conversion	0	0	3	0	0
I03	Lysine metabolism	0	0	30	0	0
I03	Pyrimidine metabolism	0	0	60	0	0
I03	Sphingoglycolipid metabolism	0	0	42	0	0
I03	Penincillin biosynthesis	0	0	24	0	0
I03	Sulfur metabolism	0	3	9	0	0.333333
I03	Melanin biosynthesis	0	0	3	0	0
I03	Sterol metabolism	0	0	6	0	0
I03	Gluconic acid/Gluconate metabolism	0	0	6	0	0
I03	Methionine metabolism	0	3	36	0	0.0833333
I03	Carnitine shuttle	0	0	3	0	0
I03	Ubiquinone biosynthesis	0	0	15	0	0
I03	Porphyrin and Chrophyll metabolism	0	3	39	0	0.0769231
I03	Taurine and hypotaurine metabolism	0	3	6	0	0.5
I03	Thiamine Metabolism	0	0	6	0	0
I03	Glycolysis/gluconeogenesis	0	3	48	0	0.0625
I03	Folate biosynthesis	0	0	42	0	0
I03	Ergosterol esters metabolism	0	0	33	0	0
I03	Sterigmatocystin/Aflatoxin biosynthesis	0	0	36	0	0
I03	Ethanolamine, choline, phosphocholine metabolism	0	0	12	0	0
I03	Mevalonate pathway	0	0	27	0	0
I03	Cyanoamino acid metabolism	0	0	3	0	0
I03	Vitamin B6 Metabolism	0	0	9	0	0
I03	Transport, peroxisomal membrane	0	0	9	0	0

## Sheet: 1,5-alpha-L-Arabinoheptaose
Substrate	System	Up	Down	Total	FractionUp	FractionDown
I04	Propanoate and butanoate metabolism	12	0	21	0.571429	0
I04	Glycerolipid Metabolism	3	0	9	0.333333	0
I04	Beta-alanine metabolism	0	3	6	0	0.5
I04	Fatty acid metabolism	15	0	42	0.357143	0
I04	Transport, mitochondrial membrane	6	0	18	0.333333	0
I04	Valine, leucine and isoleucine metabolism (Branched-chain amino acids)	18	0	75	0.24	0
I04	Glycerol metabolism	6	6	33	0.181818	0.181818
I04	Glutathione biosynthesis	6	0	18	0.333333	0
I04	Inositol phosphate metabolism	3	0	21	0.142857	0
I04	L-Arabinose/Arabitol and D-Xylose/D,L-Xylulose/Xylitol metabolism	6	0	24	0.25	0
I04	Phenylalanine, tyrosine and tryptophan biosynthesis (Aromatic amino acids)	15	12	123	0.121951	0.097561
I04	NAD and NADP Conversion	0	0	33	0	0
I04	Pentose and glucuronate interconversions	3	0	15	0.2	0
I04	Glutamate and glutamine metabolism	3	6	36	0.0833333	0.166667
I04	Transport, plasma membrane (Amino acids)	3	6	24	0.125	0.25
I04	Pyruvate metabolism	9	3	51	0.176471	0.0588235
I04	Mannose/Mannitol, Fructose and Sorbose/Sorbitol metabolism	3	0	36	0.0833333	0
I04	Fatty acid biosynthesis	3	9	57	0.0526316	0.157895
I04	Disaccharide metabolism (Trehalose, Maltose, Lactose)	3	0	30	0.1	0
I04	Polysaccharide metabolism (Starch, Cellulose, Chitin, and Xylan)	0	12	102	0	0.117647
I04	Cholesterol Metabolism	0	0	9	0	0
I04	Transport, plasma membrane (Carbohydrates)	0	0	9	0	0
I04	Tricarboxylic acid cycle and glyoxylate/dicarboxylate metabolism	6	3	99	0.0606061	0.030303
I04	Purine Metabolism	6	0	66	0.0909091	0
I04	Pentose-phosphate pathway	3	0	33	0.0909091	0
I04	Flavonoid Biosynthesis	3	0	15	0.2	0
I04	Biotin Metabolism	0	0	15	0	0
I04	Nitrogen metabolism	3	6	36	0.0833333	0.166667
I04	Histidine metabolism	3	0	42	0.0714286	0
I04	Arginine and proline metabolism	3	0	72	0.0416667	0
I04	Transport, plasma membrane (Nucleotides)	0	0	6	0	0
I04	Transport, plasma membrane (Other compounds)	0	0	15	0	0
I04	Coenzyme A and pantothenate biosynthesis	3	0	24	0.125	0
I04	Oxidative phosphorylation	6	0	195	0.0307692	0
I04	Phospholipid metabolism	3	0	51	0.0588235	0
I04	Cysteine metabolism	0	3	27	0	0.111111
I04	Glycine, serine and threonine metabolism	0	6	66	0	0.0909091
I04	Riboflavin, FMN and FAD metabolism	0	0	24	0	0
I04	Alanine/aspartate and asparagine metabolism	1	5	39	0.025641	0.128205
I04	Galactose/Galactitol metabolism	0	3	33	0	0.0909091
I04	Nucleotide salvage pathway	0	0	42	0	0
I04	Galactonic acid/Galactonate metabolism	0	0	6	0	0
I04	Glucose conversion	0	0	3	0	0
I04	Lysine metabolism	0	0	30	0	0
I04	Pyrimidine metabolism	0	0	60	0	0
I04	Sphingoglycolipid metabolism	0	0	42	0	0
I04	Penincillin biosynthesis	0	3	24	0	0.125
I04	Sulfur metabolism	0	3	9	0	0.333333
I04	Melanin biosynthesis	0	0	3	0	0
I04	Sterol metabolism	0	3	6	0	0.5
I04	Gluconic acid/Gluconate metabolism	0	0	6	0	0
I04	Methionine metabolism	0	9	36	0	0.25
I04	Carnitine shuttle	0	0	3	0	0
I04	Ubiquinone biosynthesis	0	0	15	0	0
I04	Porphyrin and Chrophyll metabolism	0	3	39	0	0.0769231
I04	Taurine and hypotaurine metabolism	0	3	6	0	0.5
I04	Thiamine Metabolism	0	0	6	0	0
I04	Glycolysis/gluconeogenesis	0	9	48	0	0.1875
I04	Folate biosynthesis	0	6	42	0	0.142857
I04	Ergosterol esters metabolism	0	3	33	0	0.0909091
I04	Sterigmatocystin/Aflatoxin biosynthesis	0	0	36	0	0
I04	Ethanolamine, choline, phosphocholine metabolism	0	0	12	0	0
I04	Mevalonate pathway	0	0	27	0	0
I04	Cyanoamino acid metabolism	0	0	3	0	0
I04	Vitamin B6 Metabolism	0	0	9	0	0
I04	Transport, peroxisomal membrane	0	0	9	0	0

## Sheet: Galactosyl-mannotriose
	Substrate	System	Up	Down	Total	FractionUp	FractionDown
	I05	Propanoate and butanoate metabolism	6	0	21	0.285714	0
	I05	Glycerolipid Metabolism	3	0	9	0.333333	0
	I05	Beta-alanine metabolism	0	0	6	0	0
	I05	Fatty acid metabolism	9	0	42	0.214286	0
	I05	Transport, mitochondrial membrane	3	0	18	0.166667	0
	I05	Valine, leucine and isoleucine metabolism (Branched-chain amino acids)	18	0	75	0.24	0
	I05	Glycerol metabolism	8	4	33	0.242424	0.121212
	I05	Glutathione biosynthesis	3	0	18	0.166667	0
	I05	Inositol phosphate metabolism	0	0	21	0	0
	I05	L-Arabinose/Arabitol and D-Xylose/D,L-Xylulose/Xylitol metabolism	0	0	24	0	0
	I05	Phenylalanine, tyrosine and tryptophan biosynthesis (Aromatic amino acids)	15	0	123	0.121951	0
	I05	NAD and NADP Conversion	0	0	33	0	0
	I05	Pentose and glucuronate interconversions	0	0	15	0	0
	I05	Glutamate and glutamine metabolism	3	0	36	0.0833333	0
	I05	Transport, plasma membrane (Amino acids)	0	6	24	0	0.25
	I05	Pyruvate metabolism	6	3	51	0.117647	0.0588235
	I05	Mannose/Mannitol, Fructose and Sorbose/Sorbitol metabolism	3	0	36	0.0833333	0
	I05	Fatty acid biosynthesis	3	3	57	0.0526316	0.0526316
	I05	Disaccharide metabolism (Trehalose, Maltose, Lactose)	0	0	30	0	0
	I05	Polysaccharide metabolism (Starch, Cellulose, Chitin, and Xylan)	3	0	102	0.0294118	0
	I05	Cholesterol Metabolism	0	0	9	0	0
	I05	Transport, plasma membrane (Carbohydrates)	0	0	9	0	0
	I05	Tricarboxylic acid cycle and glyoxylate/dicarboxylate metabolism	3	0	99	0.030303	0
	I05	Purine Metabolism	6	0	66	0.0909091	0
	I05	Pentose-phosphate pathway	0	0	33	0	0
	I05	Flavonoid Biosynthesis	0	0	15	0	0
	I05	Biotin Metabolism	0	0	15	0	0
	I05	Nitrogen metabolism	3	6	36	0.0833333	0.166667
	I05	Histidine metabolism	0	0	42	0	0
	I05	Arginine and proline metabolism	3	0	72	0.0416667	0
	I05	Transport, plasma membrane (Nucleotides)	0	0	6	0	0
	I05	Transport, plasma membrane (Other compounds)	0	0	15	0	0
	I05	Coenzyme A and pantothenate biosynthesis	0	0	24	0	0
	I05	Oxidative phosphorylation	3	0	195	0.0153846	0
	I05	Phospholipid metabolism	0	0	51	0	0
	I05	Cysteine metabolism	0	0	27	0	0
	I05	Glycine, serine and threonine metabolism	0	0	66	0	0
	I05	Riboflavin, FMN and FAD metabolism	0	0	24	0	0
	I05	Alanine/aspartate and asparagine metabolism	0	0	39	0	0
	I05	Galactose/Galactitol metabolism	0	0	33	0	0
	I05	Nucleotide salvage pathway	0	0	42	0	0
	I05	Galactonic acid/Galactonate metabolism	0	0	6	0	0
	I05	Glucose conversion	0	0	3	0	0
	I05	Lysine metabolism	0	0	30	0	0
	I05	Pyrimidine metabolism	0	0	60	0	0
	I05	Sphingoglycolipid metabolism	0	0	42	0	0
	I05	Penincillin biosynthesis	0	3	24	0	0.125
	I05	Sulfur metabolism	0	3	9	0	0.333333
	I05	Melanin biosynthesis	0	0	3	0	0
	I05	Sterol metabolism	0	0	6	0	0
	I05	Gluconic acid/Gluconate metabolism	0	0	6	0	0
	I05	Methionine metabolism	0	6	36	0	0.166667
	I05	Carnitine shuttle	0	0	3	0	0
	I05	Ubiquinone biosynthesis	0	0	15	0	0
	I05	Porphyrin and Chrophyll metabolism	0	3	39	0	0.0769231
	I05	Taurine and hypotaurine metabolism	0	3	6	0	0.5
	I05	Thiamine Metabolism	0	0	6	0	0
	I05	Glycolysis/gluconeogenesis	0	0	48	0	0
	I05	Folate biosynthesis	0	0	42	0	0
	I05	Ergosterol esters metabolism	0	0	33	0	0
	I05	Sterigmatocystin/Aflatoxin biosynthesis	0	0	36	0	0
	I05	Ethanolamine, choline, phosphocholine metabolism	0	0	12	0	0
	I05	Mevalonate pathway	0	0	27	0	0
	I05	Cyanoamino acid metabolism	0	0	3	0	0
	I05	Vitamin B6 Metabolism	0	0	9	0	0
	I05	Transport, peroxisomal membrane	0	0	9	0	0

## Sheet: Sophorose
Substrate	System	Up	Down	Total	FractionUp	FractionDown
I06	Propanoate and butanoate metabolism	12	3	21	0.571429	0.142857
I06	Glycerolipid Metabolism	3	0	9	0.333333	0
I06	Beta-alanine metabolism	3	3	6	0.5	0.5
I06	Fatty acid metabolism	12	3	42	0.285714	0.0714286
I06	Transport, mitochondrial membrane	6	0	18	0.333333	0
I06	Valine, leucine and isoleucine metabolism (Branched-chain amino acids)	27	21	75	0.36	0.28
I06	Glycerol metabolism	12	6	33	0.363636	0.181818
I06	Glutathione biosynthesis	3	3	18	0.166667	0.166667
I06	Inositol phosphate metabolism	3	3	21	0.142857	0.142857
I06	L-Arabinose/Arabitol and D-Xylose/D,L-Xylulose/Xylitol metabolism	3	0	24	0.125	0
I06	Phenylalanine, tyrosine and tryptophan biosynthesis (Aromatic amino acids)	21	24	123	0.170732	0.195122
I06	NAD and NADP Conversion	6	0	33	0.181818	0
I06	Pentose and glucuronate interconversions	3	0	15	0.2	0
I06	Glutamate and glutamine metabolism	6	9	36	0.166667	0.25
I06	Transport, plasma membrane (Amino acids)	3	6	24	0.125	0.25
I06	Pyruvate metabolism	3	6	51	0.0588235	0.117647
I06	Mannose/Mannitol, Fructose and Sorbose/Sorbitol metabolism	3	3	36	0.0833333	0.0833333
I06	Fatty acid biosynthesis	6	15	57	0.105263	0.263158
I06	Disaccharide metabolism (Trehalose, Maltose, Lactose)	0	0	30	0	0
I06	Polysaccharide metabolism (Starch, Cellulose, Chitin, and Xylan)	13	8	102	0.127451	0.0784314
I06	Cholesterol Metabolism	3	0	9	0.333333	0
I06	Transport, plasma membrane (Carbohydrates)	0	0	9	0	0
I06	Tricarboxylic acid cycle and glyoxylate/dicarboxylate metabolism	6	12	99	0.0606061	0.121212
I06	Purine Metabolism	5	1	66	0.0757576	0.0151515
I06	Pentose-phosphate pathway	3	9	33	0.0909091	0.272727
I06	Flavonoid Biosynthesis	0	3	15	0	0.2
I06	Biotin Metabolism	0	0	15	0	0
I06	Nitrogen metabolism	0	9	36	0	0.25
I06	Histidine metabolism	3	3	42	0.0714286	0.0714286
I06	Arginine and proline metabolism	6	6	72	0.0833333	0.0833333
I06	Transport, plasma membrane (Nucleotides)	0	0	6	0	0
I06	Transport, plasma membrane (Other compounds)	0	3	15	0	0.2
I06	Coenzyme A and pantothenate biosynthesis	0	6	24	0	0.25
I06	Oxidative phosphorylation	6	6	195	0.0307692	0.0307692
I06	Phospholipid metabolism	6	3	51	0.117647	0.0588235
I06	Cysteine metabolism	3	9	27	0.111111	0.333333
I06	Glycine, serine and threonine metabolism	3	18	66	0.0454545	0.272727
I06	Riboflavin, FMN and FAD metabolism	3	3	24	0.125	0.125
I06	Alanine/aspartate and asparagine metabolism	0	6	39	0	0.153846
I06	Galactose/Galactitol metabolism	0	9	33	0	0.272727
I06	Nucleotide salvage pathway	0	3	42	0	0.0714286
I06	Galactonic acid/Galactonate metabolism	0	0	6	0	0
I06	Glucose conversion	0	0	3	0	0
I06	Lysine metabolism	0	9	30	0	0.3
I06	Pyrimidine metabolism	0	15	60	0	0.25
I06	Sphingoglycolipid metabolism	0	0	42	0	0
I06	Penincillin biosynthesis	0	3	24	0	0.125
I06	Sulfur metabolism	0	3	9	0	0.333333
I06	Melanin biosynthesis	0	0	3	0	0
I06	Sterol metabolism	0	3	6	0	0.5
I06	Gluconic acid/Gluconate metabolism	0	3	6	0	0.5
I06	Methionine metabolism	0	15	36	0	0.416667
I06	Carnitine shuttle	0	0	3	0	0
I06	Ubiquinone biosynthesis	0	0	15	0	0
I06	Porphyrin and Chrophyll metabolism	0	9	39	0	0.230769
I06	Taurine and hypotaurine metabolism	0	6	6	0	1
I06	Thiamine Metabolism	0	0	6	0	0
I06	Glycolysis/gluconeogenesis	0	24	48	0	0.5
I06	Folate biosynthesis	0	6	42	0	0.142857
I06	Ergosterol esters metabolism	0	6	33	0	0.181818
I06	Sterigmatocystin/Aflatoxin biosynthesis	0	0	36	0	0
I06	Ethanolamine, choline, phosphocholine metabolism	0	0	12	0	0
I06	Mevalonate pathway	0	3	27	0	0.111111
I06	Cyanoamino acid metabolism	0	0	3	0	0
I06	Vitamin B6 Metabolism	0	3	9	0	0.333333
I06	Transport, peroxisomal membrane	0	0	9	0	0

## Sheet: Turanose
Substrate	System	Up	Down	Total	FractionUp	FractionDown
I07	Propanoate and butanoate metabolism	9	0	21	0.428571	0
I07	Glycerolipid Metabolism	3	0	9	0.333333	0
I07	Beta-alanine metabolism	3	3	6	0.5	0.5
I07	Fatty acid metabolism	9	0	42	0.214286	0
I07	Transport, mitochondrial membrane	3	0	18	0.166667	0
I07	Valine, leucine and isoleucine metabolism (Branched-chain amino acids)	12	15	75	0.16	0.2
I07	Glycerol metabolism	6	3	33	0.181818	0.0909091
I07	Glutathione biosynthesis	3	3	18	0.166667	0.166667
I07	Inositol phosphate metabolism	3	3	21	0.142857	0.142857
I07	L-Arabinose/Arabitol and D-Xylose/D,L-Xylulose/Xylitol metabolism	0	0	24	0	0
I07	Phenylalanine, tyrosine and tryptophan biosynthesis (Aromatic amino acids)	12	6	123	0.097561	0.0487805
I07	NAD and NADP Conversion	3	0	33	0.0909091	0
I07	Pentose and glucuronate interconversions	3	0	15	0.2	0
I07	Glutamate and glutamine metabolism	3	3	36	0.0833333	0.0833333
I07	Transport, plasma membrane (Amino acids)	3	6	24	0.125	0.25
I07	Pyruvate metabolism	0	3	51	0	0.0588235
I07	Mannose/Mannitol, Fructose and Sorbose/Sorbitol metabolism	3	3	36	0.0833333	0.0833333
I07	Fatty acid biosynthesis	6	0	57	0.105263	0
I07	Disaccharide metabolism (Trehalose, Maltose, Lactose)	0	0	30	0	0
I07	Polysaccharide metabolism (Starch, Cellulose, Chitin, and Xylan)	6	6	102	0.0588235	0.0588235
I07	Cholesterol Metabolism	0	0	9	0	0
I07	Transport, plasma membrane (Carbohydrates)	0	0	9	0	0
I07	Tricarboxylic acid cycle and glyoxylate/dicarboxylate metabolism	6	0	99	0.0606061	0
I07	Purine Metabolism	3	0	66	0.0454545	0
I07	Pentose-phosphate pathway	3	3	33	0.0909091	0.0909091
I07	Flavonoid Biosynthesis	0	0	15	0	0
I07	Biotin Metabolism	0	0	15	0	0
I07	Nitrogen metabolism	0	6	36	0	0.166667
I07	Histidine metabolism	3	0	42	0.0714286	0
I07	Arginine and proline metabolism	3	3	72	0.0416667	0.0416667
I07	Transport, plasma membrane (Nucleotides)	0	0	6	0	0
I07	Transport, plasma membrane (Other compounds)	0	0	15	0	0
I07	Coenzyme A and pantothenate biosynthesis	0	3	24	0	0.125
I07	Oxidative phosphorylation	6	0	195	0.0307692	0
I07	Phospholipid metabolism	0	3	51	0	0.0588235
I07	Cysteine metabolism	0	6	27	0	0.222222
I07	Glycine, serine and threonine metabolism	3	6	66	0.0454545	0.0909091
I07	Riboflavin, FMN and FAD metabolism	0	0	24	0	0
I07	Alanine/aspartate and asparagine metabolism	0	0	39	0	0
I07	Galactose/Galactitol metabolism	3	3	33	0.0909091	0.0909091
I07	Nucleotide salvage pathway	0	6	42	0	0.142857
I07	Galactonic acid/Galactonate metabolism	0	0	6	0	0
I07	Glucose conversion	0	0	3	0	0
I07	Lysine metabolism	0	3	30	0	0.1
I07	Pyrimidine metabolism	0	3	60	0	0.05
I07	Sphingoglycolipid metabolism	0	0	42	0	0
I07	Penincillin biosynthesis	0	0	24	0	0
I07	Sulfur metabolism	0	3	9	0	0.333333
I07	Melanin biosynthesis	0	0	3	0	0
I07	Sterol metabolism	0	0	6	0	0
I07	Gluconic acid/Gluconate metabolism	0	0	6	0	0
I07	Methionine metabolism	0	9	36	0	0.25
I07	Carnitine shuttle	0	0	3	0	0
I07	Ubiquinone biosynthesis	0	0	15	0	0
I07	Porphyrin and Chrophyll metabolism	0	6	39	0	0.153846
I07	Taurine and hypotaurine metabolism	0	3	6	0	0.5
I07	Thiamine Metabolism	0	0	6	0	0
I07	Glycolysis/gluconeogenesis	0	15	48	0	0.3125
I07	Folate biosynthesis	0	3	42	0	0.0714286
I07	Ergosterol esters metabolism	0	3	33	0	0.0909091
I07	Sterigmatocystin/Aflatoxin biosynthesis	0	0	36	0	0
I07	Ethanolamine, choline, phosphocholine metabolism	0	0	12	0	0
I07	Mevalonate pathway	0	3	27	0	0.111111
I07	Cyanoamino acid metabolism	0	0	3	0	0
I07	Vitamin B6 Metabolism	0	3	9	0	0.333333
I07	Transport, peroxisomal membrane	0	0	9	0	0

## Sheet: Mannohexaose
Substrate	System	Up	Down	Total	FractionUp	FractionDown
I09	Propanoate and butanoate metabolism	12	3	21	0.571429	0.142857
I09	Glycerolipid Metabolism	3	0	9	0.333333	0
I09	Beta-alanine metabolism	0	0	6	0	0
I09	Fatty acid metabolism	17	1	42	0.404762	0.0238095
I09	Transport, mitochondrial membrane	6	0	18	0.333333	0
I09	Valine, leucine and isoleucine metabolism (Branched-chain amino acids)	21	18	75	0.28	0.24
I09	Glycerol metabolism	6	6	33	0.181818	0.181818
I09	Glutathione biosynthesis	4	2	18	0.222222	0.111111
I09	Inositol phosphate metabolism	3	0	21	0.142857	0
I09	L-Arabinose/Arabitol and D-Xylose/D,L-Xylulose/Xylitol metabolism	4	2	24	0.166667	0.0833333
I09	Phenylalanine, tyrosine and tryptophan biosynthesis (Aromatic amino acids)	20	16	123	0.162602	0.130081
I09	NAD and NADP Conversion	6	0	33	0.181818	0
I09	Pentose and glucuronate interconversions	3	0	15	0.2	0
I09	Glutamate and glutamine metabolism	6	6	36	0.166667	0.166667
I09	Transport, plasma membrane (Amino acids)	3	6	24	0.125	0.25
I09	Pyruvate metabolism	6	3	51	0.117647	0.0588235
I09	Mannose/Mannitol, Fructose and Sorbose/Sorbitol metabolism	3	6	36	0.0833333	0.166667
I09	Fatty acid biosynthesis	6	12	57	0.105263	0.210526
I09	Disaccharide metabolism (Trehalose, Maltose, Lactose)	3	0	30	0.1	0
I09	Polysaccharide metabolism (Starch, Cellulose, Chitin, and Xylan)	12	6	102	0.117647	0.0588235
I09	Cholesterol Metabolism	0	0	9	0	0
I09	Transport, plasma membrane (Carbohydrates)	0	0	9	0	0
I09	Tricarboxylic acid cycle and glyoxylate/dicarboxylate metabolism	9	9	99	0.0909091	0.0909091
I09	Purine Metabolism	0	3	66	0	0.0454545
I09	Pentose-phosphate pathway	3	6	33	0.0909091	0.181818
I09	Flavonoid Biosynthesis	0	0	15	0	0
I09	Biotin Metabolism	3	3	15	0.2	0.2
I09	Nitrogen metabolism	3	6	36	0.0833333	0.166667
I09	Histidine metabolism	3	6	42	0.0714286	0.142857
I09	Arginine and proline metabolism	4	2	72	0.0555556	0.0277778
I09	Transport, plasma membrane (Nucleotides)	0	0	6	0	0
I09	Transport, plasma membrane (Other compounds)	3	0	15	0.2	0
I09	Coenzyme A and pantothenate biosynthesis	0	3	24	0	0.125
I09	Oxidative phosphorylation	11	7	195	0.0564103	0.0358974
I09	Phospholipid metabolism	3	3	51	0.0588235	0.0588235
I09	Cysteine metabolism	0	6	27	0	0.222222
I09	Glycine, serine and threonine metabolism	0	6	66	0	0.0909091
I09	Riboflavin, FMN and FAD metabolism	3	0	24	0.125	0
I09	Alanine/aspartate and asparagine metabolism	0	0	39	0	0
I09	Galactose/Galactitol metabolism	0	3	33	0	0.0909091
I09	Nucleotide salvage pathway	0	3	42	0	0.0714286
I09	Galactonic acid/Galactonate metabolism	0	0	6	0	0
I09	Glucose conversion	0	0	3	0	0
I09	Lysine metabolism	0	3	30	0	0.1
I09	Pyrimidine metabolism	0	3	60	0	0.05
I09	Sphingoglycolipid metabolism	0	3	42	0	0.0714286
I09	Penincillin biosynthesis	0	6	24	0	0.25
I09	Sulfur metabolism	0	3	9	0	0.333333
I09	Melanin biosynthesis	0	0	3	0	0
I09	Sterol metabolism	0	0	6	0	0
I09	Gluconic acid/Gluconate metabolism	0	3	6	0	0.5
I09	Methionine metabolism	0	15	36	0	0.416667
I09	Carnitine shuttle	0	0	3	0	0
I09	Ubiquinone biosynthesis	0	3	15	0	0.2
I09	Porphyrin and Chrophyll metabolism	0	6	39	0	0.153846
I09	Taurine and hypotaurine metabolism	0	3	6	0	0.5
I09	Thiamine Metabolism	0	0	6	0	0
I09	Glycolysis/gluconeogenesis	0	15	48	0	0.3125
I09	Folate biosynthesis	0	6	42	0	0.142857
I09	Ergosterol esters metabolism	0	3	33	0	0.0909091
I09	Sterigmatocystin/Aflatoxin biosynthesis	0	0	36	0	0
I09	Ethanolamine, choline, phosphocholine metabolism	0	0	12	0	0
I09	Mevalonate pathway	0	3	27	0	0.111111
I09	Cyanoamino acid metabolism	0	0	3	0	0
I09	Vitamin B6 Metabolism	0	3	9	0	0.333333
I09	Transport, peroxisomal membrane	0	0	9	0	0

## Sheet: Cellohexaose
Substrate	System	Up	Down	Total	FractionUp	FractionDown
I10	Propanoate and butanoate metabolism	12	0	21	0.571429	0
I10	Glycerolipid Metabolism	3	0	9	0.333333	0
I10	Beta-alanine metabolism	3	3	6	0.5	0.5
I10	Fatty acid metabolism	12	0	42	0.285714	0
I10	Transport, mitochondrial membrane	6	6	18	0.333333	0.333333
I10	Valine, leucine and isoleucine metabolism (Branched-chain amino acids)	27	18	75	0.36	0.24
I10	Glycerol metabolism	12	6	33	0.363636	0.181818
I10	Glutathione biosynthesis	3	3	18	0.166667	0.166667
I10	Inositol phosphate metabolism	3	3	21	0.142857	0.142857
I10	L-Arabinose/Arabitol and D-Xylose/D,L-Xylulose/Xylitol metabolism	6	0	24	0.25	0
I10	Phenylalanine, tyrosine and tryptophan biosynthesis (Aromatic amino acids)	18	24	123	0.146341	0.195122
I10	NAD and NADP Conversion	8	1	33	0.242424	0.030303
I10	Pentose and glucuronate interconversions	3	0	15	0.2	0
I10	Glutamate and glutamine metabolism	6	9	36	0.166667	0.25
I10	Transport, plasma membrane (Amino acids)	3	6	24	0.125	0.25
I10	Pyruvate metabolism	5	7	51	0.0980392	0.137255
I10	Mannose/Mannitol, Fructose and Sorbose/Sorbitol metabolism	3	0	36	0.0833333	0
I10	Fatty acid biosynthesis	6	6	57	0.105263	0.105263
I10	Disaccharide metabolism (Trehalose, Maltose, Lactose)	5	1	30	0.166667	0.0333333
I10	Polysaccharide metabolism (Starch, Cellulose, Chitin, and Xylan)	18	9	102	0.176471	0.0882353
I10	Cholesterol Metabolism	3	0	9	0.333333	0
I10	Transport, plasma membrane (Carbohydrates)	3	0	9	0.333333	0
I10	Tricarboxylic acid cycle and glyoxylate/dicarboxylate metabolism	9	15	99	0.0909091	0.151515
I10	Purine Metabolism	3	0	66	0.0454545	0
I10	Pentose-phosphate pathway	4	5	33	0.121212	0.151515
I10	Flavonoid Biosynthesis	3	0	15	0.2	0
I10	Biotin Metabolism	3	0	15	0.2	0
I10	Nitrogen metabolism	0	6	36	0	0.166667
I10	Histidine metabolism	3	3	42	0.0714286	0.0714286
I10	Arginine and proline metabolism	6	3	72	0.0833333	0.0416667
I10	Transport, plasma membrane (Nucleotides)	3	0	6	0.5	0
I10	Transport, plasma membrane (Other compounds)	3	3	15	0.2	0.2
I10	Coenzyme A and pantothenate biosynthesis	3	6	24	0.125	0.25
I10	Oxidative phosphorylation	17	13	195	0.0871795	0.0666667
I10	Phospholipid metabolism	3	3	51	0.0588235	0.0588235
I10	Cysteine metabolism	3	9	27	0.111111	0.333333
I10	Glycine, serine and threonine metabolism	6	21	66	0.0909091	0.318182
I10	Riboflavin, FMN and FAD metabolism	0	0	24	0	0
I10	Alanine/aspartate and asparagine metabolism	3	3	39	0.0769231	0.0769231
I10	Galactose/Galactitol metabolism	0	6	33	0	0.181818
I10	Nucleotide salvage pathway	0	3	42	0	0.0714286
I10	Galactonic acid/Galactonate metabolism	0	0	6	0	0
I10	Glucose conversion	0	0	3	0	0
I10	Lysine metabolism	0	6	30	0	0.2
I10	Pyrimidine metabolism	0	15	60	0	0.25
I10	Sphingoglycolipid metabolism	0	3	42	0	0.0714286
I10	Penincillin biosynthesis	0	6	24	0	0.25
I10	Sulfur metabolism	0	3	9	0	0.333333
I10	Melanin biosynthesis	0	0	3	0	0
I10	Sterol metabolism	0	3	6	0	0.5
I10	Gluconic acid/Gluconate metabolism	0	3	6	0	0.5
I10	Methionine metabolism	0	15	36	0	0.416667
I10	Carnitine shuttle	0	0	3	0	0
I10	Ubiquinone biosynthesis	0	3	15	0	0.2
I10	Porphyrin and Chrophyll metabolism	0	12	39	0	0.307692
I10	Taurine and hypotaurine metabolism	0	6	6	0	1
I10	Thiamine Metabolism	0	0	6	0	0
I10	Glycolysis/gluconeogenesis	0	24	48	0	0.5
I10	Folate biosynthesis	0	9	42	0	0.214286
I10	Ergosterol esters metabolism	0	15	33	0	0.454545
I10	Sterigmatocystin/Aflatoxin biosynthesis	0	0	36	0	0
I10	Ethanolamine, choline, phosphocholine metabolism	0	0	12	0	0
I10	Mevalonate pathway	0	6	27	0	0.222222
I10	Cyanoamino acid metabolism	0	0	3	0	0
I10	Vitamin B6 Metabolism	0	3	9	0	0.333333
I10	Transport, peroxisomal membrane	0	0	9	0	0

## Sheet: Xyloglucan
Substrate	System	Up	Down	Total	FractionUp	FractionDown
I11	Propanoate and butanoate metabolism	9	0	21	0.428571	0
I11	Glycerolipid Metabolism	3	0	9	0.333333	0
I11	Beta-alanine metabolism	3	3	6	0.5	0.5
I11	Fatty acid metabolism	12	3	42	0.285714	0.0714286
I11	Transport, mitochondrial membrane	6	3	18	0.333333	0.166667
I11	Valine, leucine and isoleucine metabolism (Branched-chain amino acids)	24	15	75	0.32	0.2
I11	Glycerol metabolism	11	7	33	0.333333	0.212121
I11	Glutathione biosynthesis	3	3	18	0.166667	0.166667
I11	Inositol phosphate metabolism	6	3	21	0.285714	0.142857
I11	L-Arabinose/Arabitol and D-Xylose/D,L-Xylulose/Xylitol metabolism	3	3	24	0.125	0.125
I11	Phenylalanine, tyrosine and tryptophan biosynthesis (Aromatic amino acids)	15	24	123	0.121951	0.195122
I11	NAD and NADP Conversion	8	1	33	0.242424	0.030303
I11	Pentose and glucuronate interconversions	3	0	15	0.2	0
I11	Glutamate and glutamine metabolism	6	9	36	0.166667	0.25
I11	Transport, plasma membrane (Amino acids)	3	6	24	0.125	0.25
I11	Pyruvate metabolism	0	3	51	0	0.0588235
I11	Mannose/Mannitol, Fructose and Sorbose/Sorbitol metabolism	3	0	36	0.0833333	0
I11	Fatty acid biosynthesis	6	12	57	0.105263	0.210526
I11	Disaccharide metabolism (Trehalose, Maltose, Lactose)	3	0	30	0.1	0
I11	Polysaccharide metabolism (Starch, Cellulose, Chitin, and Xylan)	16	8	102	0.156863	0.0784314
I11	Cholesterol Metabolism	0	0	9	0	0
I11	Transport, plasma membrane (Carbohydrates)	3	0	9	0.333333	0
I11	Tricarboxylic acid cycle and glyoxylate/dicarboxylate metabolism	9	9	99	0.0909091	0.0909091
I11	Purine Metabolism	6	6	66	0.0909091	0.0909091
I11	Pentose-phosphate pathway	4	8	33	0.121212	0.242424
I11	Flavonoid Biosynthesis	3	0	15	0.2	0
I11	Biotin Metabolism	3	0	15	0.2	0
I11	Nitrogen metabolism	3	6	36	0.0833333	0.166667
I11	Histidine metabolism	3	6	42	0.0714286	0.142857
I11	Arginine and proline metabolism	6	0	72	0.0833333	0
I11	Transport, plasma membrane (Nucleotides)	0	0	6	0	0
I11	Transport, plasma membrane (Other compounds)	0	3	15	0	0.2
I11	Coenzyme A and pantothenate biosynthesis	0	6	24	0	0.25
I11	Oxidative phosphorylation	11	7	195	0.0564103	0.0358974
I11	Phospholipid metabolism	3	3	51	0.0588235	0.0588235
I11	Cysteine metabolism	3	6	27	0.111111	0.222222
I11	Glycine, serine and threonine metabolism	3	9	66	0.0454545	0.136364
I11	Riboflavin, FMN and FAD metabolism	0	3	24	0	0.125
I11	Alanine/aspartate and asparagine metabolism	0	9	39	0	0.230769
I11	Galactose/Galactitol metabolism	0	3	33	0	0.0909091
I11	Nucleotide salvage pathway	0	3	42	0	0.0714286
I11	Galactonic acid/Galactonate metabolism	0	0	6	0	0
I11	Glucose conversion	0	0	3	0	0
I11	Lysine metabolism	0	3	30	0	0.1
I11	Pyrimidine metabolism	0	15	60	0	0.25
I11	Sphingoglycolipid metabolism	0	0	42	0	0
I11	Penincillin biosynthesis	0	6	24	0	0.25
I11	Sulfur metabolism	0	3	9	0	0.333333
I11	Melanin biosynthesis	0	0	3	0	0
I11	Sterol metabolism	0	3	6	0	0.5
I11	Gluconic acid/Gluconate metabolism	0	3	6	0	0.5
I11	Methionine metabolism	0	15	36	0	0.416667
I11	Carnitine shuttle	0	0	3	0	0
I11	Ubiquinone biosynthesis	0	6	15	0	0.4
I11	Porphyrin and Chrophyll metabolism	0	9	39	0	0.230769
I11	Taurine and hypotaurine metabolism	0	6	6	0	1
I11	Thiamine Metabolism	0	0	6	0	0
I11	Glycolysis/gluconeogenesis	0	27	48	0	0.5625
I11	Folate biosynthesis	0	3	42	0	0.0714286
I11	Ergosterol esters metabolism	0	12	33	0	0.363636
I11	Sterigmatocystin/Aflatoxin biosynthesis	0	0	36	0	0
I11	Ethanolamine, choline, phosphocholine metabolism	0	0	12	0	0
I11	Mevalonate pathway	0	3	27	0	0.111111
I11	Cyanoamino acid metabolism	0	0	3	0	0
I11	Vitamin B6 Metabolism	0	0	9	0	0
I11	Transport, peroxisomal membrane	0	0	9	0	0

[truncated: 1 more sheets: abbreviations]
