# Supplementary material for: Deciphering the signaling mechanisms of the plant cell wall degradation machinery in Aspergillus oryzae
Source: BMC Syst Biol. 2015 Nov 14;9:77. doi: 10.1186/s12918-015-0224-5 (PMC4647334; doi:10.1186/s12918-015-0224-5)
Supplement: Additional file 4: — Significant transcripts of Carbohydrate Active Enzymes (CAZy) by the presence of 10 different model oligosaccharides. Regulation is indicated by arrows. (XLSX 19 kb) [file 12918_2015_224_MOESM4_ESM.xlsx]

## Sheet: Additional file 4
	Additional file 4: Significant transcripts of Carbohydrate Active enZymes (CAZy) by the presence of 10 different model oligosaccharides. Regulation is indicated by arrows, while numbers correspond to logFC values.
	Gene	Substrate	Annotation	CAZy
				GH	GT	CE	PL
	AO090001000266	O-CHE (↓/-0.933), O-X3G4R (↓/-0.922), SOP (↓/-0.936), TYR (↓/-0.863)	β-glucosidase	3
	AO090001000348	O-CHE (↑/0.987), O-X3G4R (↑/1.066), O-BGHEXA (↑/0.823), O-AHP (↑/0.810), SOP (↑/0.987), TYR (↑/0.606), O-MHE (↑/0.797)	cellobiohydrolyase C (CelC)	7
	AO090001000492	O-CHE (↑/0.973), O-BGHEXA (↑/1.161), SOP (↑/1.310), O-MHE (↑/1.363)	arabinogalactan endo-1,4-β-galactosidase	53
	AO090001000544	O-MHE (↑/1.138)	β-glucosidase	3
	AO090001000556	O-CHE (↑/1.045),O-X3G4R (↑/1.215), O-BGHEXA (↑/0.751), O-AHP (↑/0.640), SOP (↑/1.210), TYR (↑/1.831)	β-mannosidase	2
	AO090001000649	O-CHE (↑/0.881), O-X3G4R (↑/0.979), O-BGHEXA (↑/1.001), O-GMH (↑/1.243), O-XPE (↑/1.500)	α-glucosidases	31
	AO090003000239	O-CHE (↑/0.380), 0-X3G4R (↑/0.624), O-AHP (↑/0.508), O-GM3 (↑/0.528), SOP (↑/0.627), TYR (↑/0.777), O-MHE (↑/0.666)	xylosidase/arabinosidase or endo-1,4-β-xylanase D (fragment)	43
	AO090003000321	O-CHE (↓/-2.561), O-X3G4R (↓/-2.586), O-BGHEXA (↓/-1.411), O-AHP (↓/-1.571), SOP (↓/-2.609), TYR (↓/-1.812), O-MHE (↓/-2.445)	glucan 1,4-α-glucosidase	15
	AO090003000589	O-CHE (↓/-1.169)	dolichol-phosphate mannosyltransferase		2
	AO090003000770	O-CHE (↑/1.740), O-X3G4R (↑/1.925), SOP (↑/1.535), O-MHE (↑/2.039)	trehalose phosphorylase		4
	AO090003000825	O-CHE (↑/0.509), O-X3G4R (↑/0.572), SOP (↑/0.586), O-MHE (↑/0.761)	endo-1,3(4)-β-glucanase	16
	AO090003001016	O-CHE (↑/1.070), O-X3G4R (↑/1.056), O-BGHEXA (↑/1.006), SOP (↑/1.333), TYR (↑/1.140), O-MHE (↑/0.993)	α-L-rhamnosidase	78
	AO090003001017	O-CHE (↑/1.547),O-X3G4R (↑/1.854), O-BGHEXA (↑/1.351), O-AHP (↑/1.766), O-GM3 (↑/1.909), SOP (↑/1.534), TYR (↑/1.381), O-MHE (↑/2.221)	α-L- arabinanase	93
	AO090003001209	O-CHE (↓/-1.855), O-X3G4R (↓/-1.991), SOP (↓/-1.969), TYR (↓/-1.421), O-MHE (↓/-1.232)	α-glucosidase	31
	AO090003001268	O-CHE (↑/0.628)	rhamnogalacturonan acetylesterase			12
	AO090003001305	O-CHE (↑/0.860), O-GM3 (↑/1.581)	α-galactosidase	27
	AO090003001375	O-BGHEXA (↑/1.023)	galactosyltransferase		31
	AO090003001410	O-CHE (↑/1.388),O-X3G4R (↑/1.326), O-BGHEXA (↑/1.172), O-AHP (↑/1.300), O-GMH (↑/1.087), O-AHP (↑/1.300), SOP (↑/1.460), O-MHE (↑/1.700)	β-mannosidase	2
	AO090003001497	O-CHE (↓/-1.245), O-X3G4R (↓/-1.092), SOP (↓/-1.324), TYR (↓/-1.582)	α-(1,4)-amylase	13
	AO090003001500	O-X3G4R (↓/-1.753), O-GMH (↓/-1.395), O-XPE (↓/-1.135), O-AHP (↓/-1.521), O-GM3 (↓/-1.375), SOP (↓/-1.472), TYR (↓/-1.085), O-MHE (↓/-1.329)	α-1,3-glucan synthase		5
	AO090003001503	O-CHE (↑/2.510), O-X3G4R (↑/2.204), O-BGHEXA (↑/3.317), O-GMH (↑/2.898), O-XPE (↑/2.395), O-AHP (↑/2.171), O-GM3 (↑/2.096), SOP (↑/3.030), TYR (↑/2.343), O-MHE (↑/2.418)	α-1,6-mannosyltransferase		32
	AO090003001507	O-CHE (↑/4.646), O-X3G4R (↑/4.676), O-BGHEXA (↑/5.171), O-GMH (↑/4.931), O-XPE (↑/4.511), O-AHP (↑/3.873), O-GM3 (↑/3.912), SOP (↑/5.557), TYR (↑/3.438), O-MHE (↑/4.709)	triacylglycerol lipase			5
	AO090005000029	O-CHE (↑/1.166),O-X3G4R (↑/1.243), O-AHP (↑/1.243), SOP (↑/1.211), O-MHE (↑/1.429)	cutinase (PDB: 3GBS)			5
	AO090005000167	O-CHE (↑/1.804), O-X3G4R (↑/1.559), O-BGHEXA (↑/1.502), O-GMH (↑/1.476), O-AHP (↑/1.185), SOP (↑/1.810), TYR (↑/0.223)	α-1,2-mannosidase	92
	AO090005000324	O-CHE (↑/3.158), O-X3G4R (↑/2.833), O-BGHEXA (↑/1.425), O-GMH (↑/1.538), O-XPE (↑/1.087), O-AHP (↑/1.136), O-GM3 (↑/1.041), SOP (↑/3.029), TYR (↑/2.588), O-MHE (↑/2.877)	d-4,5 unsaturated β-glucuronyl hydrolase	88
	AO090005000337	O-CHE (↑/0.764), O-X3G4R (↑/0.876), O-BGHEXA (↑/0.972), O-AHP (↑/1.024), SOP (↑/0.924), TYR (↑/0.710)	β-glucosidase-related glycosidases	3
	AO090005000382	O-CHE (↑/0.750), O-GMH (↑/1.040)	α-fucosidase A (probable fragment)	95
	AO090005000423	O-CHE (↑/1.220), O-X3G4R (↑/1.127), SOP (↑/1.328), TYR (↑/0.887)	glucanase, putative fragment	5
	AO090005000560	O-CHE (↓/-1.464), O-X3G4R (↓/-1.956), SOP (↓/-2.075), TYR (↓/-1.450), O-MHE (↓/-1.616)	extracellular cell wall glucanase (amylase)	16
	AO090005000561	O-CHE (↓/-0.816), SOP (↓/-0.964)	mannan endo-1,6-α-mannosidase	76
	AO090005000639	O-CHE (↑/0.800), SOP (↑/1.415), O-MHE (↑/1.335)	β-N-acetylhexosaminidase NagA;HexA	20
	AO090005000698	O-X3G4R (↑/0.779), O-XPE (↑/1.449)	β-xylosidase (XylB)	43
	AO090005000740	O-CHE (↑/0.971), O-X3G4R (↑/0.874), SOP (↑/0.816), O-MHE (↑/0.949)	β-galactosidase/ β-glucuronidase	2
	AO090005000767	O-X3G4R (↑/1.412), O-XPE (↑/1.495)	α-glucosidase (fragment)	31
	AO090005000815	O-CHE (↑/2.299), O-X3G4R (↑/2.429), O-BGHEXA (↑/2.214), O-GMH (↑/1.763), O-XPE (↑/2.028), O-AHP (↑/2.167), O-GM3 (↑/1.798), SOP (↑/2.471), TYR (↑/1.532), O-MHE (↑/2.827)	chitinase (fragment)	18
	AO090005000884	O-CHE (↑/0.837)	amylo-α-1,6-glucosidase	13
	AO090005001090	O-CHE (↑/1.185), O-X3G4R (↑/1.217), O-BGHEXA (↑/1.601), O-GMH (↑/1.323), O-XPE (↑/1.780), O-AHP (↑/1.444), O-GM3 (↑/1.299), SOP (↑/1.619), O-MHE (↑/1.996)	extracellular cell wall glucanase (amylase)	16
	AO090005001193	O-BGHEXA (↓/-1.743), O-MHE (↓/-1.746)	α-amylase	13
	AO090005001308	O-CHE (↑/1.107), O-BGHEXA (↑/1.218), O-XPE (↑/0.731), SOP (↑/1.161)	α-1,2-mannosidase (fragment)	92
	AO090005001309	O-CHE (↑/1.808), O-X3G4R (↑/1.541), O-BGHEXA (↑/2.174), O-XPE (↑/1.491), O-AHP (↑/1.569), SOP (↑/1.661), TYR (↑/1.169), O-MHE (↑/1.126)	α-1,2-mannosidase (fragment of AO090005001307 and AO090005001308)	92
	AO090005001400	O-CHE (↑/0.880)	exo-polygalacturonase	28
	AO090005001458	O-CHE (↑/2.419), O-X3G4R (↑/2.402), O-BGHEXA (↑/1.857), O-GMH (↑/1.742), O-XPE (↑/1.501), O-AHP (↑/1.683), SOP (↑/2.374), TYR (↑/1.304), O-MHE (↑/1.900)	α-mannosidase	38
	AO090005001483	O-MHE (↓/-1.318)	glycosyltransferase_GTB_type		4
	AO090005001486	SOP (↑/1.061)	endo α-1,4 polygalactosaminidase	114
	AO090009000356	O-CHE (↑/3.367), O-X3G4R (↑/3.667), O-BGHEXA (↑/3.204), O-GMH (↑/3.095), O-XPE (↑/2.828), O-AHP (↑/3.301), O-GM3 (↑/2.856), SOP (↑/3.577), TYR (↑/2.215), O-MHE (↑/3.922)	β -glucosidase (Cel3A)	3
	AO090009000471	O-CHE (↑/0.826)	α-L-rhamnosidase	78
	AO090010000034	O-CHE (↑/1.009), O-X3G4R (↑/1.056), O-AHP (↑/0.997), SOP (↑/0.984), TYR (↑/0.953), O-MHE (↑/1.407)	β -glucosidase	3
	AO090010000077	O-CHE (↓/-1.517), O-X3G4R (↓/-1.668), SOP (↓/-1.472), TYR (↓/-0.973), O-MHE (↓/-1.286)	lysozyme	24
	AO090010000096	O-CHE (↑/1.430), O-X3G4R (↑/1.484), O-BGHEXA (↑/1.298), O-GMH (↑/1.608), O-XPE (↑/1.485), SOP (↑/1.637), TYR (↑/1.150), O-MHE (↑/1.731)	1,6 -α-mannosidase	76
	AO090010000106	O-CHE (↓/-0.864), O-AHP (↓/-1.306)	α -1,3-glucan synthase		5
	AO090010000144	O-CHE (↑/0.901), SOP (↑/1.025)	lipooligosaccharide biosynthesis protein		25
	AO090010000193	O-CHE (↓/-1.926), O-X3G4R (↓/-2.150), TYR (↓/-1.722), O-MHE (↓/-2.511)	glycosyltransferase_GTB_type		4
	AO090010000208	O-CHE (↑/1.382), O-X3G4R (↑/1.428), SOP (↑/1.128), TYR (↑/0.900), O-MHE (↑/1.565)	β-mannosidase B	2
	AO090010000561	O-CHE (↑/0.797)	α-L-rhamnosidase	78
	AO090010000615	O-CHE (↓/-0.436), SOP (↓/-0.278), TYR (↓/-0.469)	mannosyltransferase		32
	AO090010000622	SOP (↑/0.738)	mannan endo-1,6- α-mannosidase	76
	AO090010000654	O-MHE (↓/-0.684)	β-1,3-glucanosyltransglycosylase	72
	AO090010000684	O-CHE (↑/0.783), TYR (↑/4.228), O-MHE (↑/1.487)	α-galactosidase	36
	AO090010000746	O-CHE (↓/-2.072), O-X3G4R (↓/-2.288), SOP (↓/-1.794), O-MHE (↓/-1.843)	glucoamylase GlaA + CBM20	15
	AO090011000665	O-CHE (↑/1.572),O-X3G4R (↑/1.689), O-BGHEXA (↑/1.187), SOP (↑/1.303), TYR (↑/1.227), O-MHE (↑/1.489)	Cutinase			5
	AO090012000006	O-CHE (↑/1.364), O-X3G4R (↑/1.218), O-BGHEXA (↑/1.433), O-XPE (↑/1.349), SOP (↑/1.505), TYR (↑/0.970), O-MHE (↑/1.462)	cellulase	5
	AO090012000046	O-CHE (↑/1.025), O-X3G4R (↑/0.991), SOP (↑/0.956)	β-1,6-galactanase	5
	AO090012000090	SOP (↓/-0.924)	polysaccharide monooxygenase	61*
	AO090012000101	O-X3G4R (↓/-1.017)	exo-α-L-1,5-arabinanase or neuraminidase	93
	AO090012000148	O-CHE (↑/0.816)	rhamnogalacturonan lyase (fragment)				4
	AO090012000445	O-CHE (↑/1.966), 0-X3G4R (↑/1.635), O-GMH (↑/1.942), SOP (↑/1.455), TYR (↑/1.691), O-MHE (↑/1.548)	β-galactosidase	35
	AO090012000601	O-CHE (↑/1.805), O-X3G4R (↑/1.713), SOP (↑/1.403)	glycogen or starch phosphorylase		35
	AO090020000066	O-MHE (↓/-1.348)	glycogenin		8
	AO090020000508	O-BGHEXA (↑/1.145), O-GMH (↑/1.238)	acetyl xylan esterase			3
	AO090020000640	TYR (↑/2.466)	β-fructosidases	32
	AO090020000698	O-CHE (↑/0.952), O-X3G4R (↑/0.950), O-GMH (↑/1.324), O-MHE (↑/1.448)	alginate lyase				7
	AO090023000053	O-CHE (↑/1.145), O-X3G4R (↑/1.056), SOP (↑/1.165), O-MHE (↑/1.386)	β-galactosidase or α-L-arabinofuranosidase B	2
	AO090023000056	O-CHE (↑/0.741), 0-X3G4R (↑/0.874), SOP (↑/0.691), TYR (↑/1.048), O-MHE (↑/0.984)	polysaccharide monooxygenase	61*
	AO090023000058	TYR (↑/2.339)	cutinase			5
	AO090023000067	O-CHE (↑/1.055)	lipooligosaccharide (LOS) biosynthesis protein		25
	AO090023000076	O-CHE (↑/1.055), O-X3G4R (↑/0.871)	β-galactosidase	35
	AO090023000161	O-CHE (↓/-1.188),O-X3G4R (↓/-1.161), SOP (↓/-1.234)	polygalacturonase	28
	AO090023000365	O-CHE (↑/1.157)	endo-β-1,3-glucanase	55
	AO090023000743	O-CHE (↑/0.922), O-X3G4R (↑/0.904)	galactinol-sucrose galactosyltransferase	36
	AO090023000944	O-CHE (↓/-1.883), O-X3G4R (↓/-1.838)	α-amylase	13
	AO090026000034	TYR (↑/6.354)	α-glucosidase GlcA	13
	AO090026000103	O-CHE (↓/-1.625), SOP (↓/-1.284), O-MHE (↓/-1.360)	endo-1,4-β-xylanase	11
	AO090026000111	O-CHE (↑/2.057), O-X3G4R (↑/1.846), O-BGHEXA (↑/0.993), O-AHP (↑/1.206), SOP (↑/1.816), TYR (↑/1.119), O-MHE (↑/1.711)	α-glucosidases	31
	AO090026000252	O-CHE (↑/1.617),O-X3G4R (↑/1.619), O-BGHEXA (↑/1.111), SOP (↑/1.452), O-MHE (↑/1.261)	rhamnogalacturonase	28
	AO090026000523	O-CHE (↓/-2.019), O-X3G4R (↓/-2.217), O-BGHEXA (↓/-1.335), O-XPE (↓/-1.383), O-AHP (↓/-1.743), SOP (↓/-2.223), TYR (↓/-1.798), O-MHE (↓/-2.447)	α-amylase or α-1,3-glucan synthase		5
	AO090026000697	O-CHE (↑/0.928), O-X3G4R (↑/1.272), O-AHP (↑/1.498), SOP (↑/1.408), TYR (↑/0.893), O-MHE (↑/2.121)	polysaccharide deacetylase (NodB) or chitooligosaccharide deacetylase			4
	AO090026000804	O-CHE (↑/1.284), O-X3G4R (↑/1.316), SOP (↑/1.287), TYR (↑/0.875), O-MHE (↑/1.884)	endo-arabinase	43
	AO090038000223	O-CHE (↑/1.469), O-X3G4R (↑/1.587), O-BGHEXA (↑/1.717), O-GMH (↑/1.501), O-XPE (↑/1.201), O-AHP (↑/1.618), O-GM3 (↑/1.331), SOP (↑/1.715), TYR (↑/1.212), O-MHE (↑/1.889)	β-glucosidase	3
	AO090038000234	O-CHE (↓/-1.071), O-X3G4R (↓/-1.347), O-AHP (↓/-1.001), SOP (↓/-1.386), TYR (↓/4.374), O-MHE (↓/-2.206)	α-glucosidase or maltase	13
	AO090038000279	O-X3G4R (↑/1.040)	glucan endo-1,3-β-glucosidase or β-1,3-glucanosyltransglycosylase	17
	AO090038000439	O-CHE (↑/0.962), O-GMH (↑/0.628), O-XPE (↑/0.960), SOP (↑/0.751)	cellobiohydrolase	6
	AO090038000471	O-CHE (↓/-1.890), O-X3G4R (↓/-2.001), SOP (↓/-1.634)	α-glucosidase	31
	AO090038000626	O-CHE (↓/-1.260), O-X3G4R (↓/-1.343), SOP (↓/-1.196), O-MHE (↓/-0.897)	hyaluronan synthases		2
	AO090102000035	O-CHE (↓/-2.100), O-X3G4R (↓/-2.322), SOP (↓/-2.051), TYR (↓/-1.544), O-MHE (↓/-2.256)	α-1,6-mannanase	76
	AO090102000039	O-CHE (↑/1.287), O-BGHEXA (↑/1.202)	galactosyltransferase		31
	AO090102000071	O-CHE (↓/-1.010), O-X3G4R (↓/-1.202), SOP (↓/-1.265)	Non-Classified GT family		NC
	AO090102000092	O-CHE (↑/5.031), O-X3G4R (↑/5.178), O-BGHEXA (↑/5.149), O-GMH (↑/4.857), O-XPE (↑/4.323), O-AHP (↑/4.724), O-GM3 (↑/4.511), SOP (↑/5.558), TYR (↑/3.426), O-MHE (↑/5.055)	GDSL-like lipase or acylhydrolase			12
	AO090003001375	O-BGHEXA (↑/1.023)	galactosyltransferase		31
	AO090103000023	O-CHE (↑/1.368), O-X3G4R (↑/1.737), O-XPE (↑/1.342), O-AHP (↑/1.180), O-GM3 (↑/1.707), SOP (↑/1.631),O-MHE (↑/1.573)	N-acetyl-glucosamine-6-phosphate deacetylase			9
	AO090103000087	O-CHE (↓/-0684), SOP (↓/-0.640)	polysaccharide monooxygenase + CBM 1	61*
	AO090103000129	O-CHE (↑/0.703)	α-glucosidase	13
	AO090103000218	O-CHE (↓/-0.585)	chitinase	18
	AO090103000376	SOP (↑/0.803), O-MHE (↑/0.976)	α-1,2-mannosidase	92
	AO090103000417	O-CHE (↑/0.568), O-X3G4R (↑/0.876)	glycosyltransferase_GTB_type		4
	AO090113000127	O-CHE (↑/0.528)	Non-Classified GH family (fragment)	NC
	AO090120000052	O-MHE (↑/0.834)	acid trehalase	65
	AO090120000075	O-CHE (↑/0.967), O-X3G4R (↑/0.836), O-BGHEXA (↑/0.879), SOP (↑/0.939), TYR (↑/0.621), O-MHE (↑/0.923)	β-glucosidase (fragment)	1
	AO090120000260	SOP (↑/0.573)	α-1,6-mannanase	76
	AO090138000033	O-CHE (↓/-0.991), O-X3G4R (↓/-0.808), SOP (↓/-1.098)	cellulose synthase A		2
	AO090138000066	O-CHE (↑/0.597)	probable polygalacturonase (fragment)	28
	AO090138000086	O-CHE (↑/0.893), O-X3G4R (↑/0.763), O-BGHEXA (↑/0.820), SOP (↑/0.764), O-MHE (↑/1.014)	endo-polygalacturonase	28
	AO090701000038	TYR (↑/1.758)	β -fructosidases (levanase/invertase)	32
	AO090701000185	O-CHE (↓/-1.897), 0-X3G4R (↓/-2.046), SOP (↓/-1.519), TYR (↓/-1.176), O-MHE (↓/-1.966)	endoglucanase A	12
	AO090701000186	O-CHE (↓/-2.003) , O-X3G4R (↓/-2.355) , SOP (↓/-1.545) , TYR (↓/-1.597) , O-MHE (↓/-1.523)	cellulose synthase A [UDP-forming]		2
	AO090701000274	TYR (↑/1.743)	β -glucosidase	3
	AO090701000314	O-CHE (↑/1.664), O-X3G4R (↑/1.594), SOP (↑/2.067), TYR (↑/1.136), O-MHE (↑/1.707)	β -N-hexosaminidase	20
	AO090701000315	O-CHE (↑/2.321), O-X3G4R (↑/2.282), O-BGHEXA (↑/2.552), O-GMH (↑/2.738), O-XPE (↑/2.759), O-AHP (↑/2.412), O-GM3 (↑/2.429), SOP (↑/2.466), TYR (↑/1.922), O-MHE (↑/2.750)	acetyl-esterase			16
	AO090701000400	TYR (↑/4.931)	β-fructofuranosidase	32
	AO090701000510	O-CHE (↑/0.988), O-X3G4R (↑/1.091), SOP (↑/1.372), O-MHE (↑/1.245)	endo-β-1,4-glucuronan lyase				20
	AO090701000558	O-CHE (↑/0.461)	α-glucosidase	31
	AO090701000572	O-CHE (↑/0.889), O-X3G4R (↑/0.955), SOP (↑/1.351)	glycosyltransferase family A (GT-A)		8
	AO090701000838	O-CHE (↑/1.726),O-X3G4R (↑/1.601), O-BGHEXA (↑/1.908), O-GMH (↑/1.566), O-AHP (↑/1.585), O-GM3 (↑/1.511), SOP (↑/1.875), TYR (↑/1.067), O-MHE (↑/1.603)	α-L-arabinofuranosidase	43
	AO090701000885	O-CHE (↑/1.193), O-X3G4R (↑/1.049), O-BGHEXA (↑/0.983), SOP (↑/1.032)	α-L-arabinofuranosidase	62
	* Reclassified recently in CAZy database as AA-9 [25]
