# Supplementary material for: Deciphering the signaling mechanisms of the plant cell wall degradation machinery in Aspergillus oryzae
Source: BMC Syst Biol. 2015 Nov 14;9:77. doi: 10.1186/s12918-015-0224-5 (PMC4647334; doi:10.1186/s12918-015-0224-5)
Supplement: Additional file 5: — List of significant genes expressing Carbohydrate Active enzymes (CAZy) and associated genes with same regulation profile. (XLSX 15 kb) [file 12918_2015_224_MOESM5_ESM.xlsx]

## Sheet: Additional file 5
	Additional file 5: List of significant genes expressing Carbohydrate Active enzymes (CAZy) and associated genes with same regulation profile.
	Substrate profile	Gene	CAZy	Annotation	Associated genes with same upregulation profile as CAZy expressing genes.
	O-CHE, O-X3G4R, SOP, TYR	AO090001000266	GH-3	β-glucosidase	AO090701000557, AO090023000072, AO090010000015, AO090012000066
		AO090003001497	GH-13	α-(1,4)-amylase
		AO090005000423	GH-5	glucanase
	O-CHE, O-X3G4R, O-BGHEXA, O-AHP, SOP, TYR, O-MHE	AO090001000348	GH-7	cellobiohydrolase C	AO090011000712
		AO090003000321	GH-15	glucan 1,4-α-glucosidase
		AO090026000111	GH-31	α-glucosidases
	O-CHE, O-BGHEXA, SOP, O-MHE	AO090001000492	GH-53	arabinogalactan endo-1,4-β-galactosidase	AO090102000079
	O-MHE	AO090001000544	GH-3	β-glucosidase	AO090701000727, AO090038000398, AO090113000084, AO090026000662, AO090701000473, AO090020000066, AO090010000641, AO090009000214, AO090009000590, AO090701000173
		AO090005001483	GT-4	glycosyltransferase_GTB_type
		AO090010000654	GH-72	β-1,3-glucanosyltransglycosylase
		AO090020000066	GT-8	glycogenin
		AO090120000052	GH-65	acid trehalase
	O-CHE, O-X3G4R, O-BGHEXA, O-AHP, SOP, TYR	AO090001000556	GH-2	β-mannosidase	AO090023000450
		AO090005000337	GH-3	β-glucosidase
	O-CHE	AO090003000589	GT-2	dolichol-phosphate mannosyltransferase	AO090103000016, AO090023000124, AO090701000699, AO090038000377, AO090005001400, AO090010000462, AO090103000132
		AO090003001268	CE-12	rhamnogalacturonan acetylesterase
		AO090005000884	GH-13	amylo-α-1,6-glucosidase
		AO090005001400	GH-28	exo-polygalacturonase
		AO090009000471	GH-78	α-L-rhamnosidase
		AO090010000561	GH-78	α-L-rhamnosidase
		AO090012000148	PL-4	rhamnogalacturonan lyase
		AO090023000067	GT-25	lipooligosaccharide (LOS) biosynthesis protein
		AO090023000365	GH-55	endo-β-1,3-glucanase
		AO090103000129	GH-13	α-glucosidase
		AO090103000218	GH-18	chitinase
		AO090113000127	GH-NC	non classified CAZy hydrolase
		AO090138000066	GH-28	polygalacturonase (fragment)
		AO090701000558	GH-31	α-glucosidase
	O-CHE, O-X3G4R, SOP, O-MHE	AO090003000770	GT-4	trehalose phosphorylase	AO090020000517, AO090701000863, AO090003001361, AO090026000543, AO090026000008, AO090005001554, AO090012000793
		AO090003000825	GH-16	endo-1,3(4)-β-glucanase
		AO090005000740	GH-2	β-galactosidase or β-glucuronidase
		AO090010000746	GH-15, CBM-20	glucoamylase GlaA
		AO090023000053	GH-2	β-galactosidase or α-L-arabinofuranosidase B
		AO090038000626	GT-2	hyaluronan synthases
		AO090701000510	PL-20	endo-β-1,4-glucuronan lyase
	O-CHE, O-X3G4R, SOP, TYR, O-MHE	AO090003001209	GH-31	α-glucosidase	AO090011000415, AO090003000693
		AO090005000560	GH-16	cell wall glucanase (amylase)
		AO090010000077	GH-24	lysozyme
		AO090010000208	GH-2	β-mannosidase
		AO090023000056	GH-61	polysaccharide monooxygenase
		AO090026000804	GH-43	endo-arabinase
		AO090102000035	GH-76	α-1,6-mannanase
		AO090701000185	GH-12	endoglucanase A
		AO090701000186	GT-2	cellulose synthase A [UDP-forming]
		AO090701000314	GH-20	β-N-hexosaminidase
	O-BGHEXA	AO090003001375	GT-31	galactosyltransferase	AO090701000220, AO090009000284, AO090005001044
	O-CHE, O-X3G4R, O-BGHEXA, O-GMH, O-AHP, SOP, O-MHE	AO090003001410	GH-2	β-mannosidase	AO090701000388
	O-CHE, O-X3G4R, O-BGHEXA, O-GMH, O-XPE, O-AHP, O-GM3, SOP, TYR, O-MHE	AO090003001503	GT-32	mannosyltransferase	AO090701000658, AO090003000638, AO090012000809, AO090102000339, AO090009000275, AO090023000054, AO090120000106, AO090026000131, AO090003001015, AO090010000488, AO090012000179, AO090005000962
		AO090003001507	CE-5	triacylglycerol lipase
		AO090005000324	GH-88	d-4,5 unsaturated β-glucuronyl hydrolase
		AO090005000815	GH-18	chitinase (fragment)
		AO090009000356	GH-3	β-glucosidase
		AO090038000223	GH-3	β-glucosidase
		AO090102000092	CE-12	GDSL-like lipase
		AO090701000315	CE-16	acetylesterase
	O-CHE, SOP	AO090005000561	GH-76	mannan endo-1,6-α-mannosidase	AO090206000073, AO090020000684, AO090120000304
		AO090010000144	GT-25	lipooligosaccharide (LOS) biosynthesis protein
		AO090103000087	GH-61, CBM-1	polysaccharide monooxygenase
	O-CHE, SOP, O-MHE	AO090005000639	GH-20	β-N-acetylhexosaminidase	AO090023000637, AO090010000741
		AO090026000103	GH-11	endo-1,4-β-xylanase
	SOP	AO090005001486	GH-114	endo α-1,4 polygalactosaminidase	AO090012000561, AO090010000477, AO090026000492
		AO090010000622	GH-76	mannan endo-1,6-α-mannosidase
		AO090012000090	GH-61	polysaccharide monooxygenase
		AO090120000260	GH-76	α-1,6-mannanase
	O-AHP	AO090010000106	GT-5	glycogen synthase	AO090010000708, AO090023000520
	O-CHE, O-X3G4R, O-BGHEXA, O-XPE, SOP, TYR, O-MHE	AO090012000006	GH-5	cellulase	AO090005000592
	O-CHE, O-X3G4R, SOP	AO090012000046	GH-5	β-1,6-galactanase	AO090003001415, AO090701000344, AO090010000057, AO090010000587, AO090038000206, AO090038000097, AO090005000347, AO090001000594
		AO090012000601	GT-35	glycogen or starch phosphorylase
		AO090023000161	GH-28	endo-polygalacturonase
		AO090038000471	GH-31	α-glucosidase
		AO090102000071	GT-NC	non classified CAZy transferase
		AO090138000033	GT-2	cellulose synthase A
		AO090701000572	GT-8	glycosyltransferase family A
	O-X3G4R	AO090012000101	GH-93	exo-α-L-1,5-arabinanase	AO090026000714, AO090005001222, AO090020000468
		AO090038000279	GH-17	glucan endo-1,3-β-glucosidase or β-1,3-glucanosyltransglycosylase
	TYR	AO090020000640	GH-32	β-fructosidases	AO090003000107
		AO090023000058	CE-5	cutinase
		AO090026000034	GH-13	α-glucosidase GlcA
		AO090701000038	GH-32	β-fructosidases
		AO090701000274	GH-3	β-glucosidase
		AO090701000400	GH-32	β-fructofuranosidase
	O-CHE, O-X3G4R	AO090023000076	GH-35	β-galactosidase	AO090120000354, AO090010000482, AO090012000578
		AO090023000743	GH-36	Raffinose synthase
		AO090023000944	GH-13	α-amylase
		AO090103000417	GT-4	glycosyltransferase_GTB_type
	O-CHE, O-BGHEXA	AO090102000039	GT-31	galactosyltransferase	AO090003000845
	SOP, O-MHE	AO090103000376	GH-92	α-1,2-mannosidase	AO090005000099
	O-CHE, O-X3G4R, O-BGHEXA, O-GMH, O-AHP, O-GM3, SOP, TYR, O-MHE	AO090701000838	GH-43	α-L-arabinofuranosidase	AO090023000733
	O-CHE, O-X3G4R, O-BGHEXA, SOP	AO090701000885	GH-62	α-L-arabinofuranosidase	AO090003000111
