# Supplementary material for: Deciphering the signaling mechanisms of the plant cell wall degradation machinery in Aspergillus oryzae
Source: BMC Syst Biol. 2015 Nov 14;9:77. doi: 10.1186/s12918-015-0224-5 (PMC4647334; doi:10.1186/s12918-015-0224-5)
Supplement: Additional file 6: — Threading templates used for multi template modeling of the A. oryzae transcription factors viz., AoXlnR, AoAmyR and AoCreA along with their secondary structure alignments. Structure evaluation scores for modeled transcription factors of the A. oryzae transcription factors viz., AoXlnR, AoAmyR and AoCreA. (XLSX 36 kb) [file 12918_2015_224_MOESM6_ESM.xlsx]

## Sheet: AoXlnR
Threading templates used for multi template modeling of AoXlnR & their secondary structure alignments
					20 40 60 80 100 120 140 160 180 200 220 240 260 280 300 320 340 360 380 400 420 440 460 480 500 520 540 560 580 600 620 640 660 680 700 720 740 760 780 800 820 840 860 880 900 920 940 960
					| | | | | | | | | | | | | | | | | | | | | | | | | | | | | | | | | | | | | | | | | | | | | | | |
PDB Hit	Iden.	Cov.	Norm. Z-score	Secondary Structure	CCCCCCCCCCCCCCCCCCCCCCCCCCCCCCCCCCCCCCCCCCCCCCCCCCCCCCCCCCCCCCCCCCCCCCCCCCCCCCCCCCCCCCCCCCCCCCCCCCCCCCCCCCCCCCCCCCCCCCCCCCCCHHHHHHHHHHHCCCCCCCCCCHHHHHCCCCCCCCCCCCCCCCCCCCCCCCCCCHCCCCCCCCCCCCCCCCCCCCCCCCCCCCCCCCCCCCCCCCCCCCCCCCCCCCCCCCCCCCCCCCCCCCCCCCCCCCCCCCCCCCCCCCCCCCCCCCCCCCCCCCCCCCCCCCCCCCCCCCCCCCCCCCCCCCCCCCCCCCCCCCCCCCCCCCCCCCCCCCCCCCCCCCCCCCCCCCCCCCCCCCCCCCCCCCCCCCCCCCCCCCCCCCCCCCCCCCCCCCC…
				AoXlnR Sequence	MSTTSIQHFTSSFSPFSSGTQPVGMAQSQTVGLDTLAEGSQYALEQLQLSREANGASAVDGGVPNPLRSSISKPQGQQLYSDESSAQHTQNATTGFRNLPQRDQLAEARSTIRKSSNSGPVRRRISRACDQCNQLRTKCDGQNPCAHCIEFGLTCEYARERKKRGKASKKDLAAAAAAVANNGTAPTSNGNTSNDSVSSAKRHTPSDGQSTQEVSGRYDPNFDASRNLATAGQSQLGQHSDMSGMAGMQGSQQTPHSQPSLGGAIDAIHLNHFNTLNDSNRPQMSVPDLRSLQMLHPSGANTRSPSGALPPQGMNSGYNDGAYSLMNASEANHPSINQYRLGNSAENPPAPFLGLSPPAQSPGWLSLPSPSPANFASFSMPPFSSTLRYPVLQPVLPHI…
3c3lA	0.18	0.96	1.25		-------------GIDAVYPSLVGTADSKAEGIKNYFKLSFTLPEEQKSRTVGSEAPLKDVAQALSSRARYELFTEKETANPAFNGEVIKRYKELMEHGEGIADILR--SRLAKFLNTKDVGKRFAQG-----TEANRWVGGKLLNIVEQDGDTFKYNEQLLQTAVLAGLQWRLTATSNTAIKDAKDVAAITGIDQALLPEGLVEQFDTGM----TLTEAVSSLAQKIESYWGLSRNPNAPLGYTKGIPTAMAAEILAAFVESTDVVENIVDMSEIDPDNKKTIGLYTITELDSFDPINSFPTAIEEAVLVNPTEKMFFGDDIPPVANTQLRNPAVRNTATEFYVHTPMVQFYETLGKDRGAGTLNKELLNDNHAKSLEGKNRSVEDSYNQLFSVIEQV…
2veqA	0.10	0.46	1.91		--------------------------------------------------------------------------------------------------------------------------------------------------------------------------------------------------------------------------------------------------------------------------------------------------------------------------------------ITASS--SKEYLPLFWQNYE----------------YWITN----IGLYKT---KQRDLTRTPANLDEECMFW…
3km9A	0.18	0.96	0.89		ISFPDFKIPSNPRYKYKEDFSTTGTAYLPHFSVSIEPEYNFIGYKNFKNARYFYNKVVTEADVYITFGIREDLKDDQKEMMQTAMQNTMLINGIAQVTFDSETAVKELSYYSLEDLNNKYLYIAVT----------VIESTGGFSEEAEIPGIKYVLSPYKLNLVATPLFLKPGIPYPIKVQVKDSLDQLVGGVPVTLNAQTIDVNQETSDLDPSKSVTRVDDGVASFVLNLPSGVTVLEFNVKTDAPDLPEENQAREGYRAIAYSSLSQSYLYIDWTDNHKALLVGEHLNIIVTPKSPYIDKITHFGTREKFSDASYQSINIPVTQNMVPSSTGEQTLNIEEKCGNQLQVHLSPDADAYSPGQTVSLNMATGMDSWVALAAVDSAVYGVQRGAKKPGA…
1qbkB	0.17	0.82	2.94		YEWKPQQKLEQLNQYPDFNNYLIFVLTKLKSEDEPTRSLSGLILKNNVKAHFQNFPNGVTDFIKSECLNNIGDSSPLIRATVGILITTIASKGELQNWPDLLPKLCSLLDSEDYNTCEGAFGALQKICEDSAEILDSDRPLNIIPKFLQFF----------KHSSPKIRSHAVACVNQFIISRTQALLHIDSFTENLFALAGDEEPEVRKN-----------------------VCRALVLLEVRMDRLLPHHNIVEYLQRTQDQDENVALEACEFWLTLAEQPICKDVLVRHLPKLIPVLVNGKYSDIDIILLKGDVEEDETIPDSEQDIRPRFHRSRTVAQQHDEDDDDDDEIDDDDTISDW---NLRKCSAAALDVLANVYRDELLPHILPLLKEL…
3cm9S	0.12	0.58	1.63		SVEGNSVSITCYYPPTSVNRHTRKYWCRQGARGGCITLISSEGYVSSKYAGRANLTNFPENGTFVVNIAQLSQDDSGRYKCGLGINSRGLSFDVSLEVSQGPGLLNDTKVYTVDLGRTVTINCPFKTE-----------NAQKRKSLYKQIGLYPVLVIDSSGYVNPNYTGRIRLDIQGTGQLLFSVVINQLRLSDAGQQAGDDSNSNKKNADLQVLKPEPELVYEDLRGSVTFHCALGPEVANVAKFLCRQSSGENCDVVVNTLGKRAPAFEGRILLNPQDKDGSFSVVITGLRKEDAGRYLCGAHSDGQLQEGSPIQAWQLFVNEESTIPRSPTVVKGVAGSSVAPYNRKESKSIKYWCLWEGAQNGRCPLLVDSEGWVKAQYEGRLSLLEEPGNGT…
1twfA	0.19	0.06	0.96		MTTQGGLTSVTR----------HGFNRSNTGALMR--CSFEETLDDCRGVVILGQMAPIGTGAFDV---MIDEESL-----------------------------------------------------------------------------------------------------------------------------------------------------------------------------------------------------------------------------------------------------------------------------------------------------------------------------------…
3sy2A	0.14	0.62	0.89		-----------------------------------------------------------------------------------------------------------------------------------------------------------------------------------------------------------------------------------------SSPADWAKKLTDAVLRQKAGETLTAADRDFSNADFRNITFSKILPPSFMERDGDIIKGFNFSNSKFTYSDISHLHFDECRFTYSTLSDVVCSNTKFSNSDMNEVFLQYSITTQQQPSFIDTTLKNTLIRHKANLSGVILNEPDNSSPPSVSGGGNFIRLGDIWLQM…
3coqA	0.02	0.07	2.22		-------------------------------------------------------------------------------------------------------------------------------ACDICRLKKLKCSKEKPCAKCLKNNWECRYSPKTKRSPLTRAL-------------------------------------------------------------------------------------------------------------------------------------------------------------------------------------------------------------------------------------…
1qbkB	0.17	0.84	1.23		----------------------------------YEWKPDEQGLQQILQ----KESQSPDTTIQRTVQQKLEQLNQYPDFNNYLIFVLTKLKSEDEPTRSLSGLILKNNVKAHFQNFPNGVTDFIKSECLNN---------GDSSPLIRATVGILITTIASKGELQNWPDLLPKLCSLLDSEDYNTCEGAFGALQKICEDSAEILDSDRPLNIIPKFLQFFKHSSPKIRSHAVACVNQFIISRTQALLHIDSFTENLFALAGDEEPEVRKNVCRALVLLEVRMDRLLPHHNIVEYLQRTQDQDENVALEACEFWLTLAEQPICKDVLVRHLPKLIPVLVNGKYSDIDIILLKGDVEEDETIPDSEQDIRPRFHRSRTVAQQHDEDDDDDDEIDD-DDTI…
1pyiA	0.03	0.09	1.33		----------------------------------------------------------------------------------------------------------------------------SRTACKRCRLKKIKCDQEFPCKRCAKLEVPCVSLDPATGKDVPRS-YVFFLEDRLAVMMRVLKEYGVDPTKIRGNIPATSDDEPFDLK-------------------------------------------------------------------------------------------------------------------------------------------------------------------------------------------…
All the residues are colored in black; however, those residues in template which are identical to the residue in the query sequence are highlighted in color. Coloring scheme is based on the property of amino acids, where polar are brightly coloured while non-polar residues are colored in dark shade.
Iden. is the percentage sequence identity of the whole template chains with query sequence.
Cov. represents the coverage of the threading alignment and is equal to the number of aligned residues divided by the length of query protein.
Norm. Z-score is the normalized Z-score of the threading alignments. Alignment with a Normalized Z-score >1 mean a good alignment and vice versa.

## Sheet: AoAmyR
Threading templates used for multi template modeling of AoAmyR & their secondary structure alignments
					20 40 60 80 100 120 140 160 180 200 220 240 260 280 300 320 340 360 380 400 420 440 460 480 500 520 540 560 580 600
					| | | | | | | | | | | | | | | | | | | | | | | | | | | | | |
PDB Hit	Iden.	Cov.	Norm. Z-score	Secondary Structure	CCCCCCCCCCCCCCCCCCCCCCCCCHHHHHHHHCCCCCCCCCCCHHHHHCCCCCCCCCCCCCCCCCCCCCCCCCCCCCHHCCCCCCCCCCHCCCCCCCCCCCCCCCCCCCHHCCCCCCCCCCCCCCCCCCCCCCCCCCCCCCCCCCCCCCCCCCCCCCHHHHHHCCCCCCCSSCCCCCCCCHHHHHHHHHCCCCCCHHHHHHHHHHHHHHHHHHHHCCCCCCCCHHHHHHCCCCCHHHHHHHHHHHHHHHHHHHCCCCCCCHHHHHHHHHHHHHHHHCCCCCHHHHHHHHHHHHHHHCCCCCCCCCCCCCHHHHHHHHHHHHHHHHHHHHHHHHCCCCCCCCCCCCCCCCCCCCCCHHCHHHHHHHHHHHHCCHHHHHHHHCCCCCCCCCHHHHHHHHH…
				AoAmyR Sequence	MSHSPTDIPSTSEKEMESTPEKPPKQACDNCRRRKIKCSRELPCDKCQRLLLSCSYSDVLRRKGPKFRTLYPLAPIHPLASRPRPLTKEWLPPNPGACHLASPTSPPSTVADAQYLHPDFSESFTRLPPPDLVSSPDSTNSLFDSSTIGALPAPRRLSTPNLLAHVNVFLKYLFPIMPVVRQDQLQQDCHQPERLSPQRYAFIAALCAATHIQLKLDGAAPGPEAASARASLDGHPMLSGEELLAEAVRARKEYNVVDEINMENLLTSFFLFAAYGNLDRQDQAWFYLCQTTSMVFTLGLQRESTYSKLSVEEAEEKRRVFWLLFVTERGYALQQAKPVMLRNSIHKPQVLCSDDPILAYGFINLINVFEKLSPNLYDWVSAGGSSADGDPPPTSSIQS…
1qbkB	0.17	0.97	1.03		FKHSSPKIRSHQFIISRTQALLHIDSFTENLFALAGDEEPEVRKNVCRALVLLEVRMDRLLPHHNIVEYLQRTQDQDEFWLTLAEQPICKDVLVRHLPKLIPVLVNGKYSDIDIILLKGDVEEDETIPDSEQDIRPRFHRSRTVAQQHDEIDDDDTISDWNLRKCSAAALDVLANVYRDELLPHILPLLKELLFHHEWVVKESGILVLGAIAEGCQGIPYLPELIPHLIQCLSDKKALVRSITCWTLSRYAHWVVSQPPDTYLKPLTELLKRIL---DSNKRVQEAACSAFATLEEEACTELVPYLAYILDTLVFAFHKNLLILYDAIGTLADSVGHHLNKPEYIQLPPLLKDEDKDLFPLLECLSSVATALQSGF----------LPYCEPVYQRCVN…
1qbkB	0.17	0.97	2.15		LNQYPDFNNYLIFVLTKLKSEDEPTRSLENLFALAGDEEPEVRKNVCRALVLLEVRMDRLLPHHNIVEYLQRTQDQDEQPICKDVLVRHLPKLIPVLVNGKYSDIDIILLKGDVEEDETIPDSEQDIRPRFHRSRTVAQQHDEDDDDDDEIDDDDTISDWNLRKCSAAALDVLANVYRDELLPHILPLLKELLFHHEWVVKESGILVLGAIAEGCQGIPYLPELIPHLIQCLSDKKALVRSITCWTLSRYAHWVV---SQPPDTYLKPLTELLKRILDSNKRVQEAACSAFATLEEEACTELVPYLAYFSKYQHKNLLILYDAIGTLADSVGHHLNKPEYIQLPPLIQKWNLKDEDKDLFPLLECLSSVATA-------------LQSGFLPYCEPVYQ…
1pyiA	0.04	0.14	3.16		-----------------------SRTACKRCRLKKIKCDQEFPCKRCAKLEVPCVSLDPATGKDVPRSYVFFEDRLAVMMRVLKEYGV---DPT--KIRGNIP----ATSDDEPFDLK-----------------------------------------------------------------------------------------------------------------------------------------------------------------------------------------------------------------------------------------------------------------------------------------…
1gw5B	0.17	0.86	1.99		SKYFTTNKKGEIFELKAELNNEKKEKRKEAVKK----------VIAAMTVGKDVSSLFPDVVNCMQTDNLELKKLVYLYLMNYAKSQPDMAIMAVNSFVKDCEDPNPLIRALAVRTMGCIRVD-----------------KITEYLCEPLRKCLKDEDPYVRKTAAVCVAKLHDINAQMVEDQGFLDSLRDLIADSNPM----VVANAVAALSEISESHPNSNLLDLNPQNINKLLTALNECTEWGQIFILDCLSNYNPKDDREAQSICER----VTPRLSHANSAVVLSAVKVLMKFLELLPKDSDYYNMLLKKLAPPLVTLYVALRNINLIVQKRPEILKQEIKVFFVKYNDPIYVKLEKLDIMIRLASQANIAQVLAELKEYATEVDVDFVRKAVR…
1pyiA	0.04	0.14	3.18		-----------------------SRTACKRCRLKKIKCDQEFPCKRCAKLEVPCVSLDPATGKDVPRSYVFFLEDRLAVMMRVLKEYVDPTKIRGNIP--ATSDDEPFDLK------------------------------------------------------------------------------------------------------------------------------------------------------------------------------------------------------------------------------------------------------------------------------------------------…
1qgrA	0.17	1.00	1.88		MTSKDPDIKAQYQQRWLAIDANARREVKNYVLHTLGTETYRPSVANVTNPNSTEHMKESTLEAIGYICQDIDPEQLQDKSNEILTAIIQGMRKEEPSNNLEFTKANFDKESERHFIMQVVCEATQCPDTRMSLYYQYMETYMGPALFAITIEAMKSDIDEVALQGIEFWSNVCDEEMDLAIEASEAAEQGRPPESKFYAKGALQYLVPILTQTLTKQDENDDDDDWNPCKAAGVCLMLLATCCEDDIVPHVLPFEHIKNPDWRYRDAAVMAFGCILEGPEPSQLKPLVIQAMPTLIELMKDPSVAINDVYLAPPRVASNVCWAFSSLAEAAYEAADVADDQEEPATYTDRPDGHQNNLRSSAYEVQKTTLVIMERLQQVLQMESHIQSTSRIQFNDLQS…
2alcA	0.02	0.09	2.00		--------------GSMADTRRRQNHSCDPCRKGKRRCDGWVSCSNCKRWNKDCTFNWLSSQRSKNSS-------------------------------------------------------------------------------------------------------------------------------------------------------------------------------------------------------------------------------------------------------------------------------------------------------------------------------------------…
1w63A	0.17	0.84	1.85		MPAPIRLIRTIRTARTQAEEREMIQKECAAIRSSFREEDNTYRCRNVAKL-----------------------------------------------LYMHMLGYPAHFGQLECLKLIASQK-------------------------------------FTDKRIGYLGAMLLLDERQDVHLLMTNCIKNDLNHSTQFVQGLALCTLGMCRDLAGEVEKLLKTSNSYLRKKAALCAVHVIRKVPELMEMFLPATKNLLNEKNHGVLHTSVVLLTEMCERSPDMLAHFRKLVPQLVRILSGYSPEHDVSGISDPFLQVRILRLLRILGRNDDDSSEAMNDILAQVATNTETSKNVGNAILYETVLTIMDIGLRVLAINILGRFLLNNDKNIRYVALTSLL…
3coqA	0.05	0.11	2.70		-------------------------QACDICRLKKLKCSKEKPCAKCLKNNWECRYSPKTKRSPLTRAHLTEVESRLERLEQLFL--------------------------------------------------------------------------------------------------------------------------------------------------------------------------------------------------------------------------------------------------------------------------------------------------------------------------…
3c6nB	0.19	0.91	0.79		---PEEVLEHVFSFIQLDKDRNSVSLVCKSWYEIERWCRRKVFIGNCYAVSPATVIRRFPKVRSVELKGKPHFADFNLVPDGWGGYVYPWIEAMSSSYTWKRMVVTDDCLELIAKSFKNFKSSCEGFSTDGLAAIAATCRNLKELDLRESDVDDVSGHWLSHFPDTYTSLVSLNCLASEVSFSALERLVTRCPNLK--SLKLNRAVPLEKLATLLQRAPQLEELGTGGYTAEVRPDVYSGLSVALSGCKELRCLSGFWDAVPAYLPAVYSVCSRLTTLNLSYATVQSYDLVKLLCQCPKLQRLWVLDYIEDAGLEVLAST--------------CKDLRELRVFPSEPFVMEPNVALTEQGLVSVSMGCPKLESVLYF-------CRQMTNAALITIAR…
All the residues are colored in black; however, those residues in template which are identical to the residue in the query sequence are highlighted in color. Coloring scheme is based on the property of amino acids, where polar are brightly coloured while non-polar residues are colored in dark shade.
Iden. is the percentage sequence identity of the whole template chains with query sequence.
Cov. represents the coverage of the threading alignment and is equal to the number of aligned residues divided by the length of query protein.
Norm. Z-score is the normalized Z-score of the threading alignments. Alignment with a Normalized Z-score >1 mean a good alignment and vice versa.

## Sheet: CreA
Threading templates used for multi template modeling of AoCreA & their secondary structure alignments
					20 40 60 80 100 120 140 160 180 200 220 240 260 280 300 320 340 360 380 400 420
					| | | | | | | | | | | | | | | | | | | | |
PDB Hit	Iden.	Cov.	Norm. Z-score	Secondary Structure	CCCCCCCCCCCCCCCCCCCCCCCCCCCCCCCCCCCCCCCCCCCCCCCCCCCCCCCCCCCCCCCCCCCCCCCCCCCSSCCCCCCCCCCHHHHHHHHHHHCCCCCSSCCCCCCCCCCCCHHHHHHHHHHCCCCCCCCCCCCCCCCCCCCCHHCCCCCCCCCCCCCCCCCCCCCCCCCCCCCCCCCCCCCCCCCCCCCCCCCCCCCCCCCCCCCCCCCCCCCCCCCCCCCCCCCCCCCCCCCCCCCCCCCCCCCCCCCCCCCCCHHHCCCCCCCCCCCCCCCCCCCCCCCCCCCCCCCCCCCCCCCCCCCCCCCCCCCCCCCCCHHHCCCCCCCCCCCCCCCCCCCCCCCCCCCCCCCCCCCCCCCCCCCCCCCCCCCCCCCCCCCCCCCCCCCCCCCCCCH…
				AoCreA Sequence	MPPPASSVDFTNLLNPQNNETGSAPSTPVDSSKAPSTPSSTQSNSTMASSVSLLPPLMKGARPATEEARQDLPRPYKCPLCDRAFHRLEHQTRHIRTHTGEKPHACQFPGCTKRFSRSDELTRHSRIHNNPNSRRSNKAHLAAAAAAAAAGQENAMVNVTNAGSLMPPPTKPMTRSAPVSQVGSPDVSPPHSFSNYAGHMRSNLGPYARNTERASSGMDINLLATAASQVERDEQHFGFHAGPRNHHLFASRHHTGRGLPSLSAYAISHSMSRSHSHEDEDGYTHRVKRSRPNSPNSTAPSSPTFSHDSLSPTPDHTPLATPAHSPRLRPLGSSELHLPSIRHLSLHHTPALAPMEPQPEGPNYYSPSQSHGPTISDIMSRPDGTQRKLPVPQVPKVAV…
1w0rA	0.16	0.96	3.17		DPVLCFTQYEESVEDCCLNTAFAYQKRSGGLCQPCRSPRWSLWSTWAPCSVTCVGWNGQCSGKVAPGTLEWQLQACEDQQCCP--------------EMGGWSGWGPWEPCSVTCSKGTRTRRRACNHPAPKCGGHCPGQAQESEACDTQQVCPTHGAWATWGPWTPCSASCHGGPHEPKETRSRKCSAPEPSQKPPGKPCPGLAYEQRRCTGLPPCPVAGGWGPWGPVSPCPVTCGLGQTMEQRTCNHPVPQHGGPFCAGDATRTHICNTAVPCPVDGEWDSWGEWSPCIRRNMKSISCQEIPGQQSRGRTCRGRKFDGHRCAGQHCYSIQHCPLKGSWSEWSTWGLCMPPCGPNPTRARQRLCTPLLPKYPPTVSMVEGQGEKNVTFWGRPLPRCEE…
2i13A	0.11	0.35	4.69		--------------------------------------------------------FSRSDHLAEHQRTH---KPYKCPECGKSFSDKKDLTRHQRTHTGEKPYKCP--ECGKSFSQRANLRAHQRTHTGEKPYACPECGKSFSQLAHLRAHQRTHTGEKPYKCP--ECGKSFSREDNLHTHQRTH-----------------TGEKPYKCPECGK---------SFSRRDALNVHQRTH---------------------------------------------------------------------------------------------------------------------------------------------------------------…
1n7dA	0.20	0.98	2.60		CKSGDFSCGGNRCIPQFWRCDGQVDCNGSDEQGCPPKTCSQDEFRCHDGRQFVCDSDRDCLDGSDEASCPVLTCGPASFQCNSSTCIPQL-------WACDNDPDCEDGSDEWPQRCRGLYVFQGDSSPCSAFEFHCLSGECIHSSWRCDGGPDCKDKSDEENCAVATCRPDEFQCSDGNCIHGSRQCDREYDCKDMSDEVGCVNVTLCEGPNKFKCHSGECITLDKVCNMARDCRDWSDEPIKECGTNECLDNNGGCSHVCNDLKIGYECLCPDGFQLVAQRRCEDIDECQDPDTCSQLCVNLEGGYKCQCEEGFQLDPHTKACKAVGSIAYLFFTNRHERKMTLDRSEYTSLIPNLRNVVALLDRAHGSSYDTVISRDIPDGDEKRLALLSPEDMVL…
2i13A	0.11	0.35	4.19		--------------------------------------------------------FSRSDHLAEHQRTH---KPYKCPECGKSFSDKKDLTRHQRTHTGEKPYKCP--ECGKSFSQRANLRAHQRTHTGEKPYACPECGKSFSQLAHLRAHQRTHTGEKPYKCP--ECGKSFSREDNLHT-----------------HQRTHTGEKPYKCPECGK---------SFSRRDALNVHQRTH---------------------------------------------------------------------------------------------------------------------------------------------------------------…
3pmqA	0.16	1.00	2.58		PQGATGAGNSSEWQHFTSETCAASCPGTFVDHKNGHYSYRFSATFNGMNGIGGDALADGTVLPITNQHYDWQSSGNMLAYTRNLVSIDTCNSCHSN-LAFHGGRYNQVETCNAADIFPQMIHSKHLTGFPQSISNCQTCHADNPDLADRQNWYRVPTMEACGACHTQINFPAGQGHPAQTDNSNPTTGTAYADSADKLKFDYSSRSARSIRLPESTPIGLTVPAGTESDRCSTELAEVLVIKSSHSYFNMSALTTTGRREVISNAKCASCHGDQQLNIHGARNDLAGQCQLCHNPNMLADATATNPSMTSFDFKQLIHGLHSSQFAGFEDLNYPGNIGNCAQCHINDSTGISTVALPLNAAVQPLALNNGTFTSPIAAVCSNCHSSDATQNHMRQQGAV…
2i13A	0.11	0.35	4.26		------FSRSDHLAEHQRTH---KPYKCPECGKSFSDKKDLTRHQRTHTGE----------------------KPYKCPECGKSFSQRANLRAHQRTHTGEKPYACPE--CGKSFSQLAHLRAHQRTHTGEKPYKCPECGKSFSREDNLH--THQRTHTGEKPYKCPECGKSFSRALNVHQRTH-----------------------------------------------------------------------------------------------------------------------------------------------------------------------------------------------------------------------…
1tzlA	0.20	1.00	2.36		FDIGEIDSGLKIGAHKKNTQGQLSVSVPVNTLVVDTLSPTSWQASTFFVRNGSNPEQDPLRNLSGQAVTRVVGGSTHWTCATPRFDREDADDAEWDRLKAESYFQTGTDQFKESIRHNLVLNKLAEEYKGQRDFQQIPLAATRRSPTFVEWSSANTVFDLQNRPNTDNALNSEIESLHIHDLISGDRSGFGQLGRPNPTNPPELLPSLGSYITEQSLVFCQTVSTELIDSVKSDTIRGTPGELTYSVTYTPGASTNKHPDWWNEKVKNHQHQEDPLPIPFEDPEPQVTTLFQPSDAFSYGAVQQSIDSRLITEPKEENKLWFSDKITDAYNPQPTFDFRFPAGAEDTDCVSAKIGGFLPGSLPQFEPGLVLHLGGTHRGFDEKEDNTDSRVFGFKNLFL…
2i13A	0.11	0.35	1.42		--------------------------------------------------------FSRSDHLAEHQRTH---KPYKCPECGKSFSDKKDLTRHQRTHTGEKPYKCP--ECGKSFSQRANLRAHQRTHTGEKPYACPECGKSFSQLAHLRAHQRTHTGEKPYKC--PECGKSFSRE-----------------DNLHTHQRTHTGEKPYKCPECGK---------SFSRRDALNVHQRTH---------------------------------------------------------------------------------------------------------------------------------------------------------------…
1tf6D	0.10	0.41	1.50		---------------------------------------------------------------------PVVYKRYICSFCGAAYNKNWKLQAHLCKHTGEKPFPCKEEGCEKGFTSLHHLTRHSLTHTGEKNFTCDSCDLRFTTKANMKKHFNRFHNIKVYVCHFENCGKAFKKH-----------------NQLKVHQFSHTQQLPYECPHEG-------CDKRFSLPSRLKRHEKVHAGYPCKKDDSCSF-VGKTWTLYLKHAECH----------------------------------------------------------------------------------------------------------------------------------…
2cotA	0.07	0.18	1.13		---------------------------------------------------------GSSGSSGRSEWQQRERRRYKCDECGKSFSHSSDLSKHRRTHTGEKPYKCDE--CGKAFIQRSHLIGHHRVHTGSGPSSG-----------------------------------------------------------------------------------------------------------------------------------------------------------------------------------------------------------------------------------------------------------------------…
All the residues are colored in black; however, those residues in template which are identical to the residue in the query sequence are highlighted in color. Coloring scheme is based on the property of amino acids, where polar are brightly coloured while non-polar residues are colored in dark shade.
Iden. is the percentage sequence identity of the whole template chains with query sequence.
Cov. represents the coverage of the threading alignment and is equal to the number of aligned residues divided by the length of query protein.
Norm. Z-score is the normalized Z-score of the threading alignments. Alignment with a Normalized Z-score >1 mean a good alignment and vice versa.

## Sheet: Evaluation
	Structure evaluation scores for modeled transcription factors of A. oryzae.
	Protein	DOPE Score	DOPE-HR Score	Verify Score	Verify Expected High Score	Verify Expected Low Score	Initial Potential Energy (kcal/mol)	Potential Energy (kcal/mol)
	XlnR	-77143	-52786	399	446	200	-21555	-54650
	AmyR	-57548	-49688	225	276	124	-20430	-34209
	CreA	-14977	-5240	51	195	88	-6916	-18715
