# Supplementary material for: Deciphering the signaling mechanisms of the plant cell wall degradation machinery in Aspergillus oryzae
Source: BMC Syst Biol. 2015 Nov 14;9:77. doi: 10.1186/s12918-015-0224-5 (PMC4647334; doi:10.1186/s12918-015-0224-5)
Supplement: Additional file 8: — Binding pockets in the structures of AoXlnR and AoAmyR with DoG score ≥ 0.8. (XLSX 10 kb) [file 12918_2015_224_MOESM8_ESM.xlsx]

## Sheet: Table 1
	Binding pockets in the structures of AoXlnR and AoAmyR with DoG score ≥ 0.8
	Transcription Factor	Binding Pocket	Volume [Å³]	Surface [Å²]	Lipo surface [Å²]	Depth [Å]	DoG Score
	AoXlnR	P0	2118	2807	1901	44	0.81
		P1	2064	2674	2043	35	0.81
		P2	1830	2688	1894	33	0.8
		P3	1777	1995	1457	26	0.81
		P4	1210	1439	860	36	0.81
		P5	821	1107	742	18	0.81
		P6	794	1350	939	22	0.84
		P7	704	1022	736	18	0.8
		P8	516	935	682	18	0.8
	AoAmyR	P0	2869	3983	3164	37	0.81
		P1	2028	2863	2184	33	0.81
		P2	1061	1668	1396	25	0.82
		P3	915	1317	889	17	0.8
